# Supplementary material for: Genome-wide association analyses identify 143 risk variants and putative regulatory mechanisms for type 2 diabetes
Source: Nat Commun. 2018 Jul 27;9:2941. doi: 10.1038/s41467-018-04951-w (PMC6063971; doi:10.1038/s41467-018-04951-w)
Supplement: Supplementary file 3 — Supplementary Data 1 [file 41467_2018_4951_MOESM3_ESM.xlsx]

## Sheet: Sheet1
Supplementary Data 1 Independent common variants associated with T2D at P < 5E-8 from the meta-analysis.
CHR	BP	SNP	A1	A2	freq	b	se	P	Mapped Gene
1	39913351	rs2296173	G	A	0.212011	0.065	0.0087	7.66e-14	MACF1
1	51506886	rs12088739	G	A	0.0898481	-0.0884	0.013	9.79e-12	MIR4421
1	117530507	rs1127655	C	T	0.470936	0.0438	0.0079	2.47e-08	PTGFRN
1	120471224	rs2493394	G	A	0.107338	0.073	0.0113	1.15e-10	NOTCH2
1	214159256	rs340874	T	C	0.436096	-0.0626	0.0073	8.41e-18	PROX1-AS1
1	219660535	rs2820426	A	G	0.389942	-0.0521	0.0073	1.3e-12	LOC102723886 (LYPLAL1)
1	229672955	rs348330	G	A	0.366549	0.0487	0.0081	1.86e-09	ABCB10
2	622827	rs2867125	T	C	0.172175	-0.0601	0.0096	4.32e-10	TMEM18
2	27741237	rs780094	T	C	0.387155	-0.0692	0.0074	5.16e-21	GCKR
2	43707385	rs17334919	T	C	0.100218	-0.1398	0.0128	6.69e-28	THADA
2	60585806	rs243019	C	T	0.455831	0.0566	0.0071	2.29e-15	MIR4432HG
2	65276452	rs1009358	C	T	0.377278	-0.0545	0.008	9.81e-12	CEP68
2	111934977	rs10169613	T	C	0.472134	-0.0429	0.0078	3.57e-08	BCL2L11
2	121309759	rs12617659	T	C	0.147238	-0.0685	0.0103	2.83e-11	LOC105373585 (GLI2)
2	161136656	rs7572970	A	G	0.277953	-0.059	0.0087	1.39e-11	RBMS1
2	165528876	rs13389219	T	C	0.394368	-0.0722	0.0074	2.11e-22	COBLL1
2	227101411	rs2972144	A	G	0.354633	-0.0913	0.0075	2.55e-34	MIR5702
2	228973660	rs7561798	G	A	0.482171	0.04	0.0072	2.79e-08	SPHKAP
3	12394840	rs1899951	T	C	0.123288	-0.1118	0.0109	1.64e-24	PPARG
3	23454790	rs1496653	G	A	0.204782	-0.0769	0.0088	2.57e-18	UBE2E2
3	46925539	rs11926707	T	C	0.374444	-0.0463	0.0082	1.69e-08	PTH1R
3	63897215	rs2292662	T	C	0.151272	-0.0629	0.0111	1.24e-08	ATXN7
3	64705365	rs6795735	T	C	0.410911	-0.0558	0.0073	1.63e-14	ADAMTS9-AS2
3	123065778	rs11708067	G	A	0.23899	-0.0965	0.0086	5.93e-29	ADCY5
3	150097635	rs9844972	C	G	0.0697229	0.0956	0.0148	1.03e-10	LOC107986143 (TSC22D2)
3	152053250	rs4472028	T	C	0.44425	0.0453	0.0071	2.08e-10	MBNL1
3	170766618	rs11925227	A	G	0.183439	-0.0534	0.0095	2.25e-08	TNIK
3	185513392	rs7651090	G	A	0.313377	0.1204	0.0076	3.85e-57	IGF2BP2
3	186665645	rs3887925	C	T	0.446828	-0.0474	0.0079	2.47e-09	ST6GAL1
3	187740523	rs6808574	T	C	0.390374	-0.0552	0.0076	4.38e-13	LOC107986166 (LPP)
4	6303022	rs1801214	C	T	0.400415	-0.0903	0.0074	5.52e-34	WFS1
4	53134293	rs17086692	T	G	0.313426	-0.0467	0.0084	2.48e-08	SPATA18
4	83584496	rs993380	A	G	0.33445	0.0507	0.0081	4.59e-10	SCD5
4	103988899	rs7674212	T	G	0.408864	-0.0465	0.0075	6.18e-10	SLC9B2
4	123833154	rs11098676	T	C	0.212361	-0.054	0.0096	2.03e-08	NUDT6
4	153254121	rs7685296	T	C	0.279365	-0.0511	0.0081	2.32e-10	TMEM154
4	185716232	rs735949	C	T	0.14115	-0.0711	0.0106	1.95e-11	ACSL1
5	14847331	rs1061813	G	A	0.462881	0.0429	0.0073	3.37e-09	ANKH
5	53272664	rs4865796	G	A	0.30691	-0.053	0.0078	1.33e-11	ARL15
5	55806751	rs459193	A	G	0.254662	-0.0711	0.0083	8.81e-18	C5orf67
5	55833892	rs3900856	A	G	0.039235	0.1136	0.0185	7.35e-10	C5orf67
5	75003678	rs2307111	C	T	0.39727	-0.0407	0.0074	3.03e-08	POC5
5	76427311	rs6878122	G	A	0.318209	0.0564	0.0079	1.19e-12	ZBED3-AS1
5	102100576	rs7729395	T	C	0.0509409	0.1373	0.016	1.1e-17	PAM
5	112927686	rs10077431	A	C	0.214668	-0.0487	0.0089	4.76e-08	YTHDC2
6	7281654	rs1050226	G	A	0.406792	-0.0491	0.0074	3.34e-11	RREB1
6	20679709	rs7756992	G	A	0.266896	0.1297	0.0078	6e-62	CDKAL1
6	31524851	rs2857605	C	T	0.210611	-0.0672	0.009	5.9e-14	NFKBIL1
6	32627714	rs1063355	T	G	0.397564	-0.0709	0.0079	3.72e-19	HLA-DQB1
6	32781112	rs2071479	T	C	0.0273617	0.1473	0.0226	6.62e-11	HLA-DOB
6	43810974	rs9369425	G	A	0.291815	0.0546	0.0085	1.13e-10	LOC107986598 (VEGFA)
6	50816887	rs72892910	T	G	0.172394	0.0648	0.0099	6.43e-11	TFAP2B
6	127068983	rs853974	T	C	0.262414	0.0601	0.0088	7.86e-12	RPS4XP9
6	131898208	rs2246012	C	T	0.164823	0.0527	0.0094	2.43e-08	ARG1, MED23
6	160766770	rs622217	C	T	0.483932	-0.0485	0.0077	3.13e-10	SLC22A3
7	14898282	rs17168486	T	C	0.173603	0.0742	0.0094	2.18e-15	DGKB
7	15064255	rs2191348	G	T	0.453065	-0.0652	0.0073	3.44e-19	AGMO
7	28196413	rs849135	G	A	0.500948	0.0999	0.0072	1.04e-43	JAZF1
7	44248828	rs2908282	A	G	0.177395	0.0552	0.0094	4.25e-09	YKT6
7	103418846	rs2299383	T	C	0.423455	0.0412	0.0073	1.49e-08	RELN
7	117510621	rs13239186	T	C	0.302029	0.0539	0.0085	2.7e-10	CTTNBP2
7	130429186	rs13234269	A	T	0.492515	-0.0583	0.0078	6.98e-14	LOC105375508 (KLF14)
7	156983847	rs7786095	G	A	0.10386	-0.0743	0.0129	9.64e-09	UBE3C
8	8168987	rs7841082	T	C	0.438276	-0.042	0.0077	4.94e-08	SGK223
8	9188762	rs11774915	T	C	0.337129	0.0495	0.0086	8.73e-09	LOC157273(TNKS)
8	10633159	rs10100265	A	C	0.38951	0.0491	0.0079	6.29e-10	PINX1
8	19852310	rs17411031	G	C	0.261729	-0.045	0.0081	3.04e-08	LPL
8	30863722	rs10087241	G	A	0.405107	0.0475	0.008	2.8e-09	PURG
8	36859186	rs12681990	C	T	0.16373	0.0634	0.0096	3.62e-11	KCNU1
8	41519248	rs516946	T	C	0.239367	-0.0824	0.0085	3.16e-22	ANK1
8	95937502	rs7845219	C	T	0.492786	-0.0422	0.0072	4.54e-09	TP53INP1
8	118185025	rs3802177	A	G	0.311281	-0.1217	0.008	2.32e-52	SLC30A8
8	146003567	rs2294120	G	A	0.455879	-0.0443	0.0079	1.62e-08	ZNF34
9	4291928	rs10974438	C	A	0.351215	0.0591	0.0075	3.01e-15	GLIS3
9	22003367	rs1063192	G	A	0.440316	-0.0634	0.0073	3.3e-18	CDKN2B-AS1/CDKN2B
9	22134094	rs10811661	C	T	0.173605	-0.1569	0.0098	4.13e-58	CDKN2B-AS1
9	34025640	rs1758632	C	G	0.376593	-0.0491	0.0081	1.36e-09	UBAP2
9	81898980	rs17791483	G	A	0.0625883	-0.102	0.0147	3.42e-12	LOC101927450 (TLE1)
9	84308948	rs2796441	A	G	0.416458	-0.0715	0.0073	1.96e-22	LOC101927502 (TLE1)
9	96919182	rs10114341	C	T	0.440754	-0.0409	0.0072	1.15e-08	LOC107987099 (PTPDC1)
9	136137065	rs687621	G	A	0.324802	0.0433	0.0076	1.35e-08	ABO
10	12307894	rs11257655	T	C	0.206773	0.0737	0.0087	1.97e-17	CDC123
10	71469514	rs2616132	A	G	0.474257	0.0455	0.0078	6.58e-09	FAM241B
10	75594050	rs2633310	T	G	0.435073	-0.0443	0.0079	2.38e-08	CAMK2G
10	80964975	rs753270	T	C	0.416465	-0.0528	0.0079	2.7e-11	ZMIZ1
10	94482076	rs7923866	T	C	0.378775	-0.0972	0.0074	9.34e-40	HHEX
10	101976501	rs11591741	C	G	0.440387	-0.0475	0.0078	1.23e-09	CHUK
10	114758349	rs7903146	T	C	0.291585	0.3059	0.0077	1.33E-347	TCF7L2
10	114880342	rs4918796	C	T	0.222569	0.0623	0.0086	4.01e-13	TCF7L2
10	124167512	rs2421016	T	C	0.473761	-0.0458	0.0071	1.48e-10	PLEKHA1
11	2839751	rs2237892	T	C	0.0624896	-0.096	0.0157	8.75e-10	KCNQ1
11	17408630	rs5215	C	T	0.360059	0.0678	0.0073	2.09e-20	KCNJ11
11	49351026	rs7929543	C	A	0.0831599	0.0828	0.0138	2.2e-09	TYRL
11	72433098	rs1552224	C	A	0.15421	-0.1034	0.0101	8.64e-25	ARAP1
11	92708710	rs10830963	G	C	0.275768	0.0909	0.008	5.85e-30	MTNR1B
11	128236058	rs7931302	C	A	0.27687	0.0461	0.008	7.65e-09	ETS1
11	128398938	rs67232546	T	C	0.209222	0.0596	0.0096	4.66e-10	ETS1
12	4406281	rs12299509	G	A	0.478622	0.0467	0.0073	2.09e-10	CCND2
12	26463082	rs11048456	C	T	0.243821	0.0488	0.0082	2.97e-09	ITPR2
12	27965150	rs10842994	T	C	0.197025	-0.0755	0.0091	1.02e-16	LOC105369709 (KLHL42)
12	66212318	rs2261181	T	C	0.09647	0.0985	0.0118	9.18e-17	RPSAP52
12	66326943	rs1480474	G	A	0.415994	0.0411	0.0073	1.68e-08	HMGA2
12	71439589	rs7138300	C	T	0.443165	0.0443	0.0072	5.65e-10	TSPAN8
12	93978504	rs11107116	T	G	0.219714	0.0467	0.0085	3.75e-08	SOCS2
12	121456616	rs61953351	T	G	0.249902	-0.07	0.0091	1.98e-14	OASL
12	123491572	rs940904	G	A	0.256627	-0.0499	0.0083	2.08e-09	PITPNM2
12	124568456	rs825476	C	T	0.419451	-0.0524	0.0073	6.8e-13	ZNF664-FAM101A
13	33554302	rs576674	G	A	0.167485	0.0654	0.0097	1.79e-11	KL
13	51096095	rs963740	T	A	0.294299	-0.0479	0.0086	2.23e-08	DLEU1
13	80717156	rs1359790	A	G	0.2867	-0.0796	0.008	2.8e-23	LOC105370275 (SPRY2)
14	79940383	rs7144011	T	G	0.221063	0.0482	0.0085	1.64e-08	NRXN3
15	62383155	rs4502156	C	T	0.435857	-0.0411	0.0073	1.66e-08	C2CD4A
15	63823301	rs982077	A	G	0.434479	0.0453	0.0072	2.58e-10	USP3
15	77832762	rs7177055	G	A	0.281711	-0.0647	0.0079	2.75e-16	LOC101929457 (HMG20A)
15	90372067	rs4932143	G	C	0.279056	0.0568	0.0087	5.51e-11	LOC105370965 (AP3S2)
15	91511260	rs12910825	G	A	0.360391	0.0517	0.0074	2.16e-12	PRC1
16	300641	rs9940149	A	G	0.178556	-0.058	0.0095	9.29e-10	FAM234A
16	53822651	rs7185735	G	A	0.397306	0.1056	0.0073	1.59e-47	FTO
16	69666683	rs244415	A	G	0.412872	-0.0467	0.0079	3.88e-09	NFAT5
16	75243772	rs77258096	A	C	0.101383	-0.1171	0.0134	1.78e-18	CTRB1
16	81534790	rs2925979	T	C	0.29915	0.0534	0.0078	9.06e-12	CMIP
17	3985864	rs8068804	A	G	0.325097	0.0587	0.0078	4.41e-14	ZZEF1
17	17653411	rs12945601	T	C	0.386397	0.048	0.008	1.72e-09	RAI1
17	36099840	rs11651755	C	T	0.484669	0.0741	0.0077	8.98e-22	HNF1B
17	40542501	rs17405722	A	G	0.0741526	0.087	0.0146	2.28e-09	STAT3
17	45885756	rs9911983	C	T	0.433427	-0.0397	0.0073	4.82e-08	OSBPL7
17	46989154	rs9894220	G	A	0.43374	-0.0585	0.0079	1.52e-13	UBE2Z
17	56757584	rs302864	A	G	0.0870257	0.071	0.0127	2.46e-08	TEX14
17	61687600	rs17631783	T	C	0.26346	-0.0487	0.0089	3.95e-08	TACO1
18	7070642	rs7240767	C	T	0.383677	0.0451	0.0081	2.16e-08	LAMA1
18	57884750	rs12970134	A	G	0.26512	0.0555	0.008	5.31e-12	MC4R
19	19407718	rs10401969	C	T	0.0765858	0.0921	0.0133	4.13e-12	SUGP1
19	46158513	rs8108269	G	T	0.281015	0.0644	0.0079	3.11e-16	GIPR
20	22435749	rs6515236	C	A	0.24933	-0.0504	0.0091	3.34e-08	LOC105372562 (FOXA2)
20	32675727	rs6059662	A	G	0.336824	-0.0446	0.0079	1.51e-08	EIF2S2
20	43001721	rs4810426	T	C	0.0967888	0.0726	0.013	2.15e-08	HNF4A
20	45594711	rs6066138	A	G	0.278362	-0.049	0.0082	1.93e-09	EYA2
22	30552813	rs16988333	G	A	0.0904035	-0.0745	0.013	9.17e-09	HORMAD2
22	44377442	rs4823182	G	A	0.335748	0.0482	0.0077	3.36e-10	SAMM50
Notes: A1: minor allele, A2: major allele, freq: minor allele frequency, b:log(odds ratio). Highlighted in green (grey) means this locus is novel at P < 1e-8 (5e-8). Some mapped genes are followed with another gene in bracket, because it's nearest/located gene is uncharacterized, and we added another nearest gene whose function is already known.
