# Supplementary material for: Genome-wide association analyses identify 143 risk variants and putative regulatory mechanisms for type 2 diabetes
Source: Nat Commun. 2018 Jul 27;9:2941. doi: 10.1038/s41467-018-04951-w (PMC6063971; doi:10.1038/s41467-018-04951-w)
Supplement: Supplementary file 4 — Supplementary Data 2 [file 41467_2018_4951_MOESM4_ESM.xlsx]

## Sheet: Sheet1
Supplementary Data 2 Gene loci identified by gene-based association test using GCTA-fastBAT
Gene	Chr	Start	End	No.SNPs	SNP_start	SNP_end	Chisq(Obs)	Pvalue	TopSNP.Pvalue	TopSNP
PDIK1L	1	26437655	26452039	19	rs2997446	rs2783628	183.153	1.61039e-06	2.655e-06	rs1335759
FAM110D	1	26485510	26489119	43	rs56241003	rs6676630	348.34	8.38423e-07	1.251e-07	rs58786391
ZNF593	1	26496387	26497364	46	rs17184884	rs17163713	349.848	1.4124e-06	1.251e-07	rs58786391
ZNF683	1	26688124	26699266	55	rs58240395	rs11247956	323.222	1.69688e-06	1.953e-06	rs6683792
MACF1	1	39549838	39952810	105	rs11205591	rs146803372	1003.71	1.9395e-11	7.658e-14	rs2296173
KIAA0754	1	39875175	39882154	17	rs61779276	rs75474215	219.542	5.06301e-11	7.658e-14	rs2296173
BMP8A	1	39957317	39995541	48	rs587404	rs138326659	623.926	1.41591e-10	7.658e-14	rs2296173
PPIEL	1	39987951	40025370	50	rs61779308	rs11206430	708.523	1.97101e-10	2.733e-13	rs17513135
PABPC4	1	40026484	40042521	35	rs11584399	rs11206478	456.972	1.29645e-08	2.733e-13	rs17513135
SNORA55	1	40033045	40033182	33	rs11584399	rs116061985	447.535	5.59707e-09	2.733e-13	rs17513135
HEYL	1	40089102	40105348	59	rs12028034	rs785113	443.015	2.29529e-09	1.454e-12	rs12037222
NT5C1A	1	40124792	40137710	62	rs115338773	rs113517756	334.13	3.0133e-07	1.512e-11	rs61781393
ROR1	1	64239689	64647179	150	rs2819168	rs12353939	541.376	1.62355e-06	5.007e-05	rs1766360
FAM212B-AS1	1	112282462	112290420	51	rs12738965	rs509705	335.794	1.72506e-06	2e-07	rs6658723
LINC00538	1	214098091	214099996	51	rs12034510	rs4655312	581.48	5.60961e-09	1.227e-14	rs340882
PROX1	1	214161277	214214847	57	rs12073594	rs78648358	945.486	4.94736e-15	8.406e-18	rs340874
NUP133	1	229577043	229644088	17	rs12117697	rs4148757	225.71	4.86453e-07	1.864e-09	rs348330
GTF3C2-AS1	2	27558408	27560670	12	rs11686131	rs1647284	168.873	6.33731e-07	2.906e-09	rs11695549
EIF2B4	2	27587218	27593324	11	rs4665966	rs11675563	189.548	6.52548e-08	4.206e-10	rs1728918
SNX17	2	27593362	27600400	13	rs1122227	rs1728911	277.551	2.12307e-08	3.72e-11	rs4665978
ZNF513	2	27600097	27603611	12	rs1049817	rs780100	267.152	2.00329e-08	3.72e-11	rs4665978
PPM1G	2	27604065	27632550	12	rs3739095	rs780106	267.152	2.00329e-08	3.72e-11	rs4665978
FTH1P3	2	27615489	27616443	11	rs11689803	rs780112	233.411	3.31555e-08	3.72e-11	rs4665978
NRBP1	2	27651472	27665124	11	rs4582	rs2288155	229.022	8.53694e-09	3.017e-11	rs780110
KRTCAP3	2	27665232	27669348	11	rs1271144	rs780090	246.315	4.83364e-10	3.017e-11	rs780110
IFT172	2	27667239	27712678	23	rs1083864	rs4665988	594.751	2.54248e-13	5.159e-21	rs780094
FNDC4	2	27714749	27718126	17	rs780112	rs4493210	450.505	1.02753e-13	5.159e-21	rs780094
GCKR	2	27719705	27746550	19	rs11126999	rs10165098	456.779	3.69318e-13	5.159e-21	rs780094
C2orf16	2	27799388	27805589	12	rs11682621	rs10173720	180.708	4.05712e-08	1.053e-09	rs6753534
ZFP36L2	2	43449540	43453745	30	rs6733425	rs114904276	503.167	3.18424e-15	4.606e-23	rs7603255
LINC01126	2	43454349	43455994	28	rs4952975	rs13394059	503.148	2.60655e-15	4.606e-23	rs7603255
THADA	2	43457974	43823185	170	rs2374520	rs79161623	3085.34	6.23812e-18	6.687e-28	rs17334919
MIR4432	2	60614496	60614580	50	rs243092	rs8179712	825.619	4.04212e-15	2.29e-15	rs243019
BCL11A	2	60678301	60780633	68	rs2419919	rs2665648	441.602	3.68341e-07	5.412e-10	rs888082
SLC1A4	2	65215578	65251000	59	rs66783344	rs2723090	497.951	3.15938e-09	9.81e-12	rs1009358
CEP68	2	65283494	65314142	52	rs34807901	rs1894875	620.589	5.24335e-09	9.81e-12	rs1009358
RAB1A	2	65313987	65357435	59	rs2540959	rs6714771	607.72	1.98975e-08	9.81e-12	rs1009358
SPRED2	2	65537984	65659656	79	rs268861	rs67926235	538.79	6.27897e-07	5.442e-10	rs840967
BCL2L11	2	111878490	111926022	71	rs79918045	rs12711874	522.479	7.94713e-07	3.567e-08	rs10169613
LOC100505984	2	161114229	161128406	50	rs35117742	rs12476102	378.78	1.38427e-07	1.391e-11	rs7572970
RBMS1	2	161128661	161350318	96	rs12465777	rs13417704	866.299	2.42023e-08	1.391e-11	rs7572970
MIR4785	2	161264320	161264393	33	rs59889859	rs12692604	401.882	2.47144e-08	1.191e-09	rs12998587
GRB14	2	165349322	165478360	71	rs12623765	rs13432797	548.124	3.00246e-08	6.674e-22	rs10184004
COBLL1	2	165536694	165698678	101	rs6713688	rs13032835	1282.23	9.38978e-14	2.106e-22	rs13389219
SNORA70F	2	165544152	165544287	39	rs9941533	rs62173940	702.642	3.18944e-16	2.106e-22	rs13389219
LOC101929633	2	165697258	165705906	39	rs355910	rs17353436	335.841	1.29818e-07	1.038e-11	rs355914
SLC38A11	2	165754708	165812035	73	rs72882478	rs6728692	482.835	1.75796e-06	6.994e-08	rs34357955
LOC646736	2	227007509	227044778	26	rs10933122	rs2203452	886.757	1.34637e-22	4.21e-34	rs2943640
SYN2	3	12045833	12233532	85	rs9839564	rs77628637	708.059	7.26354e-10	6.921e-14	rs59306735
TIMP4	3	12194567	12200851	25	rs972961	rs13079837	280.625	1.5563e-09	1.47e-13	rs73813125
PPARG	3	12329348	12475855	120	rs114207624	rs3806663	1183.96	4.79582e-12	1.637e-24	rs1899951
UBE2E2	3	23244783	23632296	141	rs9847818	rs34511787	1212.04	8.60876e-08	2.572e-18	rs1496653
MIR548AC	3	23375625	23648882	101	rs71317829	rs4858524	851.297	4.11286e-07	2.572e-18	rs1496653
PTH1R	3	46919235	46945289	37	rs76506613	rs10461018	490.152	3.75418e-07	1.686e-08	rs11926707
CCDC12	3	46963219	47023500	23	rs11926707	rs34103310	394.4	1.51334e-07	1.686e-08	rs11926707
SFMBT1	3	52937582	53080089	35	rs9682464	rs13320044	306.237	1.22554e-06	6.238e-08	rs11242
C3orf49	3	63805040	63834312	42	rs1491581	rs832197	387.035	3.3953e-07	3.643e-08	rs704361
THOC7	3	63819545	63849599	40	rs6804524	rs6785040	411.476	2.61201e-07	1.236e-08	rs2292662
THOC7-AS1	3	63846320	63847495	32	rs112065707	rs2292662	339.833	8.10231e-07	1.236e-08	rs2292662
ATXN7	3	63850232	63989136	92	rs72888206	rs17718748	769.662	7.81512e-07	1.236e-08	rs2292662
ADAMTS9	3	64501330	64673365	144	rs4688203	rs73126192	614.475	8.83089e-07	1.63e-14	rs6795735
ADAMTS9-AS2	3	64670545	64997143	312	rs11719363	rs58191273	1160.92	2.79472e-07	1.63e-14	rs6795735
MIR548A2	3	64705682	64941858	237	rs4410439	rs873675	1034.47	7.85315e-08	1.63e-14	rs6795735
NSUN3	3	93781854	93845630	15	rs34533857	rs62266124	165.081	7.55872e-07	2.847e-07	rs9857105
ADCY5	3	123001142	123167392	73	rs9784382	rs62262455	1035.27	4.66715e-14	5.933e-29	rs11708067
MRAS	3	138066489	138124377	39	rs7637162	rs56236670	371.008	1.49625e-06	8.907e-08	rs9845672
LINC01214	3	149983193	150041534	98	rs6784033	rs35982655	471.338	6.60897e-07	1.56e-07	rs16862610
MBNL1-AS1	3	151980404	151987415	24	rs323627	rs9917677	194.106	2.59666e-07	2.094e-07	rs1426385
MBNL1	3	151985828	152183569	69	rs323620	rs7611076	562.85	1.20121e-07	2.082e-10	rs4472028
TMEM14E	3	152057486	152058779	18	rs12492498	rs17370519	206.099	5.08713e-08	2.082e-10	rs4472028
SLC2A2	3	170714136	170744768	29	rs61793864	rs61791146	306.237	8.03806e-07	2.25e-08	rs11925227
IGF2BP2	3	185361526	185542827	49	rs7374856	rs7649137	2023.14	3.60788e-33	3.854e-57	rs7651090
C3orf65	3	185431039	185435955	26	rs35259279	rs80241172	622.523	1.34842e-15	2.848e-25	rs10513800
ST6GAL1	3	186648314	186796341	109	rs6777071	rs13071292	584.198	1.14548e-08	2.469e-09	rs3887925
LOC285484	4	6202459	6235663	61	rs11932008	rs4343789	873.918	1.66038e-16	3.559e-30	rs752854
WFS1	4	6271576	6304992	74	rs908017	rs4484373	2378.13	6.79321e-26	5.516e-34	rs1801214
PPP2R2C	4	6322304	6565327	170	rs11723602	rs11721430	2149.76	6.38328e-17	5.516e-34	rs1801214
LINC00575	4	83534265	83542590	71	rs56002623	rs1608942	691.63	5.74901e-07	4.587e-10	rs993380
SCD5	4	83550689	83720010	138	rs13131900	rs10021493	810.814	1.04021e-06	4.587e-10	rs993380
MANBA	4	103552642	103682151	53	rs11097789	rs223416	640.343	2.40795e-08	4.566e-09	rs223490
UBE2D3	4	103715539	103790050	19	rs223494	rs9917919	284.962	1.02311e-08	4.566e-09	rs223490
CISD2	4	103790134	103813963	14	rs223400	rs4543115	199.612	3.34232e-08	3.741e-08	rs10012413
SLC9B1	4	103806204	103940896	32	rs223375	rs7674212	539.777	4.20446e-09	6.182e-10	rs7674212
SLC9B2	4	103946651	103998170	30	rs17033384	rs2623060	368.365	1.84311e-08	6.182e-10	rs7674212
BDH2	4	103998781	104021024	24	rs6848961	rs56256243	248.817	6.81281e-07	6.182e-10	rs7674212
FBXW7	4	153242409	153456393	39	rs72719917	rs77738782	315.124	3.7454e-07	2.317e-10	rs7685296
DKFZP434I0714	4	153457415	153460415	18	rs75725616	rs75951907	234.358	9.74764e-08	4.802e-10	rs9991574
MIR4453	4	153457579	153457668	18	rs78380575	rs77738782	234.358	9.74764e-08	4.802e-10	rs9991574
TMEM154	4	153547265	153601317	35	rs6813038	rs6841876	190.432	1.49244e-06	1.029e-09	rs4696327
ANKH	5	14704908	14871887	99	rs457377	rs6554861	513.868	2.57684e-07	3.372e-09	rs1061813
MIR4637	5	14826037	14826121	40	rs9790982	rs835155	352.853	9.74699e-08	3.372e-09	rs1061813
PELO	5	52083773	52098452	68	rs1450951	rs73756272	500.087	1.11838e-07	1.908e-07	rs1587398
ITGA1	5	52084135	52249485	142	rs1450953	rs1421941	674.538	5.08451e-08	1.908e-07	rs1587398
ARL15	5	53180613	53606403	290	rs72761320	rs1544781	1694.6	6.48027e-11	1.329e-11	rs4865796
MIR581	5	53247333	53247429	73	rs3776742	rs12521454	563.435	9.93916e-09	1.329e-11	rs4865796
LOC102467147	5	55753621	55777596	128	rs286010	rs10461608	682.39	4.71176e-08	8.809e-18	rs459193
LOC101928448	5	55807220	55902059	171	rs73758752	rs13167060	1194.41	7.41926e-14	8.809e-18	rs459193
POC5	5	74970023	75013313	63	rs9332464	rs2640648	546.72	1.14346e-06	3.027e-08	rs2307111
ZBED3-AS1	5	76382622	76444176	83	rs6453272	rs28814018	443.82	1.74529e-06	1.188e-12	rs6878122
RREB1	6	7107829	7252213	164	rs533076	rs7748736	1542.08	1.09805e-11	3.342e-11	rs1050226
SSR1	6	7281375	7313547	110	rs9505086	rs7765731	1013.38	1.36518e-09	3.342e-11	rs1050226
E2F3	6	20402136	20493945	118	rs9348425	rs78182521	1051.41	8.74604e-12	1.435e-16	rs10484634
CDKAL1	6	20534687	21232634	443	rs4134950	rs9460615	7160.92	3.23962e-37	5.999e-62	rs7756992
POU5F1	6	31132113	31138470	58	rs3130552	rs139804853	367.23	1.96558e-07	2.11e-10	rs3094663
PSORS1C3	6	31141511	31145676	50	rs79813650	rs139804853	346.852	2.43438e-08	2.11e-10	rs3094663
HLA-C	6	31236525	31239913	4	rs3130695	rs9264554	81.1961	2.40089e-08	9.659e-09	rs9264532
HCP5	6	31430956	31433586	30	rs2523691	rs2516402	645.214	3.65807e-14	7.436e-13	rs3132461
HCG26	6	31439005	31440185	30	rs2523691	rs2516402	645.214	3.65807e-14	7.436e-13	rs3132461
MICB	6	31462657	31478901	53	rs2523691	rs2516479	991.042	1.44534e-16	5.898e-14	rs2857605
MCCD1	6	31496738	31498008	59	rs12195665	rs769177	1072.93	2.89272e-17	5.898e-14	rs2857605
ATP6V1G2-DDX39B	6	31497995	31514625	65	rs12195665	rs139139829	1174.58	1.48659e-17	5.898e-14	rs2857605
DDX39B	6	31497995	31510252	65	rs12195665	rs41268892	1174.58	1.48659e-17	5.898e-14	rs2857605
SNORD117	6	31504150	31504226	59	rs12195665	rs769177	1072.93	2.89272e-17	5.898e-14	rs2857605
SNORD84	6	31508877	31508955	65	rs12195665	rs3896375	1174.58	1.48659e-17	5.898e-14	rs2857605
ATP6V1G2	6	31512227	31514625	57	rs2534685	rs139139829	922.257	4.61597e-16	5.898e-14	rs2857605
NFKBIL1	6	31514627	31526606	55	rs3828903	rs2736188	842.268	1.93867e-15	5.898e-14	rs2857605
LTA	6	31539875	31542100	40	rs115225594	rs2736188	599.67	6.9386e-14	5.898e-14	rs2857605
TNF	6	31543343	31546112	40	rs115225594	rs2736188	599.67	6.9386e-14	5.898e-14	rs2857605
LTB	6	31548335	31550202	40	rs115225594	rs2736188	599.67	6.9386e-14	5.898e-14	rs2857605
LST1	6	31553955	31556686	40	rs115225594	rs2736188	599.67	6.9386e-14	5.898e-14	rs2857605
NCR3	6	31556659	31560762	40	rs2239527	rs2736188	599.702	6.92696e-14	5.898e-14	rs2857605
AIF1	6	31582993	31584798	23	rs1121800	rs2736188	323.921	5.91981e-11	1.401e-10	rs746868
PRRC2A	6	31588449	31605554	23	rs3093540	rs2736188	326.845	4.44264e-11	1.401e-10	rs746868
SNORA38	6	31590855	31590987	18	rs1799964	rs2736188	231.537	9.17635e-10	7.766e-09	rs2736188
MIR6832	6	31601563	31601635	12	rs9469027	rs2736188	164.802	8.60087e-10	7.766e-09	rs2736188
BAG6	6	31606804	31620477	5	rs11575842	rs2736188	87.9745	1.95505e-08	7.766e-09	rs2736188
VARS	6	31745296	31763712	15	rs3131383	rs9267576	143.083	1.0097e-06	2.653e-13	rs9267576
LSM2	6	31765168	31774761	13	rs3130484	rs9267576	136.528	4.20247e-08	2.653e-13	rs9267576
HSPA1L	6	31777395	31782835	13	rs3117577	rs3869144	154.899	1.73492e-09	2.653e-13	rs9267576
HSPA1A	6	31783290	31785719	11	rs140091914	rs693906	153.724	3.56653e-11	2.653e-13	rs9267576
HSPA1B	6	31795511	31798031	30	rs140091914	rs570263	361.435	3.595e-08	2.653e-13	rs9267576
C6orf48	6	31802691	31807543	33	rs140091914	rs142576462	367.973	4.60641e-08	2.653e-13	rs9267576
SNORD48	6	31803039	31803103	32	rs140091914	rs2844458	367.777	4.41996e-08	2.653e-13	rs9267576
SNORD52	6	31804852	31804916	32	rs2075800	rs142576462	365.681	4.42725e-08	2.653e-13	rs9267576
NEU1	6	31826828	31830709	33	rs2075800	rs114408539	365.766	4.73275e-08	2.653e-13	rs9267576
SLC44A4	6	31830969	31846823	36	rs1008438	rs7746553	378.954	7.29835e-08	2.653e-13	rs9267576
EHMT2	6	31847535	31865484	43	rs144424871	rs4151669	433.854	2.58089e-08	2.653e-13	rs9267576
C2	6	31865561	31913451	53	rs2507954	rs114632474	505.451	7.8249e-08	3.675e-13	rs9267658
ZBTB12	6	31867393	31869769	47	rs2507954	rs2072633	464.113	5.23718e-08	3.675e-13	rs9267658
LOC102060414	6	31902250	31909501	29	rs142576462	rs114632474	187.129	1.99109e-06	9.024e-13	rs1048709
CFB	6	31913720	31919861	29	rs115025069	rs114632474	187.113	2.00379e-06	9.024e-13	rs1048709
NELFE	6	31919863	31926864	29	rs115025069	rs114632474	187.113	2.00379e-06	9.024e-13	rs1048709
MIR1236	6	31924615	31924717	28	rs115067530	rs114632474	186.673	1.83058e-06	9.024e-13	rs1048709
SKIV2L	6	31926580	31937532	28	rs115067530	rs114632474	186.673	1.83058e-06	9.024e-13	rs1048709
DXO	6	31937587	31940032	26	rs497309	rs114632474	186.91	1.25588e-06	9.024e-13	rs1048709
STK19	6	31938951	31949223	26	rs497309	rs114632474	186.91	1.25588e-06	9.024e-13	rs1048709
C4A	6	31949833	31970457	27	rs114820183	rs367364	200.017	5.19299e-07	9.024e-13	rs1048709
C4B	6	31949833	31970458	27	rs114820183	rs367364	200.017	5.19299e-07	9.024e-13	rs1048709
C4B_2	6	31949833	31970458	27	rs114820183	rs367364	200.017	5.19299e-07	9.024e-13	rs1048709
CYP21A2	6	31973358	31976712	16	rs114969413	rs3130285	164.331	3.0216e-08	4.176e-15	rs3130285
CYP21A1P	6	31973412	31976686	16	rs114969413	rs3130285	164.331	3.0216e-08	4.176e-15	rs3130285
TNXA	6	31976196	31980800	16	rs41315816	rs2239689	200.089	1.98497e-09	4.176e-15	rs3130285
TNXB	6	31976196	31981050	16	rs41315816	rs2239689	200.089	1.98497e-09	4.176e-15	rs3130285
STK19_dup_1	6	31981517	31981961	16	rs41315816	rs2239689	200.089	1.98497e-09	4.176e-15	rs3130285
C4A_dup_1	6	31982571	32003194	21	rs41315816	rs169496	260.268	7.59927e-10	2.032e-16	rs3130287
C4B_dup_1	6	31982571	32003195	21	rs41315816	rs169496	260.268	7.59927e-10	2.032e-16	rs3130287
C4B_2_dup_1	6	31982571	32003195	21	rs41315816	rs169496	260.268	7.59927e-10	2.032e-16	rs3130287
CYP21A2_dup_1	6	32006092	32009447	15	rs34214527	rs17201588	220.452	7.77995e-11	2.032e-16	rs3130287
TNXB_dup_1	6	32008931	32077151	20	rs34214527	rs28732174	266.056	5.90231e-10	2.032e-16	rs3130287
ATF6B	6	32083044	32096017	16	rs3117189	rs28732174	197.778	1.45715e-10	2.032e-16	rs3130287
FKBPL	6	32096483	32098067	13	rs17201560	rs28732174	164.597	1.14059e-09	2.032e-16	rs3130287
PRRT1	6	32116139	32119720	11	rs17421624	rs28732174	150.198	7.87887e-11	9.088e-15	rs3096695
LOC100507547	6	32120578	32122142	8	rs3134954	rs28732174	116.516	1.00352e-10	5.64e-14	rs3130342
PPT2	6	32121228	32131458	8	rs3134954	rs28732174	116.516	1.00352e-10	5.64e-14	rs3130342
PPT2-EGFL8	6	32121775	32136062	8	rs3134954	rs28732174	116.516	1.00352e-10	5.64e-14	rs3130342
HLA-DRB6	6	32520489	32527779	6	rs615672	rs660895	186.286	1.81154e-15	1e-18	rs660895
HLA-DRB1	6	32546546	32557613	11	rs615672	rs9272346	392.31	9.79321e-21	1e-18	rs660895
HLA-DQA1	6	32605182	32611429	13	rs615672	rs3891175	478.783	5.15033e-23	3.715e-19	rs1063355
HLA-DQB1	6	32627240	32634466	8	rs660895	rs3891175	370.556	2.12772e-26	3.715e-19	rs1063355
HLA-DOB	6	32780539	32784825	99	rs145680698	rs115353581	795.799	3.43823e-11	6.499e-11	rs3819720
TAP2	6	32789609	32806600	99	rs145680698	rs115074026	795.799	3.43823e-11	6.499e-11	rs3819720
PSMB8	6	32808493	32812712	99	rs115196245	rs115074026	796.257	3.38764e-11	6.499e-11	rs3819720
TAPSAR1	6	32811862	32814277	99	rs115196245	rs115074026	796.257	3.38764e-11	6.499e-11	rs3819720
TAP1	6	32812985	32821748	99	rs115196245	rs115074026	796.257	3.38764e-11	6.499e-11	rs3819720
PSMB9	6	32821937	32827628	99	rs115196245	rs115074026	796.257	3.38764e-11	6.499e-11	rs3819720
LOC100132354	6	43858764	43905944	35	rs9472135	rs72867251	209.261	5.83398e-07	1.129e-10	rs9369425
CENPW	6	126660934	126804466	12	rs7775748	rs1490384	271.155	9.56655e-11	7.574e-11	rs4897182
HIVEP2	6	143072603	143266338	141	rs617736	rs7759047	571.671	1.11231e-06	1.736e-07	rs197482
SLC22A3	6	160769404	160873611	71	rs422292	rs9457930	532.936	1.40556e-06	3.129e-10	rs622217
JAZF1	7	27870192	28220437	212	rs17613082	rs493195	2422.47	7.91389e-20	1.041e-43	rs849135
JAZF1-AS1	7	28220075	28280996	68	rs2893312	rs34758213	1258.35	2.56184e-25	1.041e-43	rs849135
YKT6	7	44240577	44253893	20	rs2971679	rs732360	172.715	1.70074e-07	4.25e-09	rs2908282
KLF14	7	130417381	130418860	42	rs13223150	rs738134	396.489	4.14938e-08	6.977e-14	rs13234269
UBE3C	7	156931654	157062066	54	rs10272338	rs10253147	470.547	5.44642e-08	9.643e-09	rs7786095
LOC157273	8	9182560	9192590	146	rs11778091	rs4240625	1235.36	5.87467e-09	8.731e-09	rs11774915
C8orf74	8	10530146	10558103	78	rs73201173	rs71516592	613.334	4.62855e-07	1.603e-08	rs6601513
SOX7	8	10581277	10588084	74	rs4840504	rs7814142	563.646	1.08529e-06	6.288e-10	rs10100265
PINX1	8	10622470	10697409	143	rs4292651	rs13279307	1106.79	1.20615e-06	6.288e-10	rs10100265
XKR6	8	10753656	11058875	274	rs11250082	rs2572408	2078.7	1.36988e-06	8.369e-09	rs2409742
LPL	8	19796581	19824770	84	rs35550741	rs4375019	799.474	1.46934e-08	3.035e-08	rs17411031
PURG	8	30853320	30891231	47	rs60440912	rs2113949	536.961	2.17609e-08	2.796e-09	rs10087241
AGPAT6	8	41435706	41482520	70	rs4257991	rs12543328	860.571	8.57322e-11	3.159e-22	rs516946
NKX6-3	8	41503828	41504878	56	rs13250941	rs475842	762.722	1.59828e-12	3.159e-22	rs516946
ANK1	8	41510743	41754280	173	rs13275940	rs78995287	1196.04	3.08382e-09	3.159e-22	rs516946
MIR486	8	41517958	41518026	73	rs11990028	rs78197637	899.839	1.29268e-12	3.159e-22	rs516946
MIR486-2	8	41517961	41518025	73	rs11990028	rs78197637	899.839	1.29268e-12	3.159e-22	rs516946
DPY19L4	8	95732102	95806076	80	rs10112364	rs11781429	547.762	7.19689e-07	1.641e-07	rs67861508
INTS8	8	95835517	95892721	59	rs13252877	rs896849	491.63	7.11046e-07	4.545e-09	rs7845219
TP53INP1	8	95938199	95961615	49	rs1129152	rs2340536	525.926	7.37066e-07	4.545e-09	rs7845219
SLC30A8	8	117962511	118188953	92	rs1374295	rs10505309	1234.06	1.64898e-17	2.321e-52	rs3802177
HAUS6	9	19053134	19102940	99	rs7859619	rs2451646	628.296	2.00552e-06	2.849e-07	rs7856768
SCARNA8	9	19063653	19063784	77	rs10757019	rs79109051	558.177	1.65962e-06	2.849e-07	rs7856768
C9orf53	9	21967137	21967753	29	rs10965183	rs2106119	537.403	5.46354e-14	3.298e-18	rs1063192
CDKN2A	9	21967750	21994490	37	rs10965183	rs1333034	726.913	7.4987e-15	3.298e-18	rs1063192
CDKN2B-AS1	9	21994789	22121093	92	rs2382894	rs954399	1939.88	7.01851e-22	4.132e-58	rs10811661
CDKN2B	9	22002901	22009312	39	rs2518722	rs115574830	840.034	4.29057e-16	3.298e-18	rs1063192
LINC01251	9	33732972	33738414	21	rs855462	rs3843935	192.699	4.39405e-07	6.884e-09	rs10814041
PRSS3	9	33750463	33799229	36	rs860614	rs12380143	363.208	5.68549e-08	2.834e-09	rs216368
UBE2R2	9	33817181	33920401	39	rs10814045	rs307675	379.071	4.85175e-08	2.834e-09	rs216368
UBAP2	9	33921690	34048947	42	rs10971754	rs17341977	370.425	5.09544e-08	1.36e-09	rs1758632
SNORD121B	9	33934294	33934373	14	rs13302810	rs307700	125.123	1.08205e-07	4.493e-09	rs6476428
SNORD121A	9	33952761	33952852	14	rs10971778	rs7031210	127.784	6.38709e-08	4.493e-09	rs6476428
DCAF12	9	34086380	34126771	48	rs1629188	rs1887661	412.428	4.56554e-09	3.932e-09	rs1785507
TLE1	9	84198597	84303596	86	rs7872068	rs11139391	631.338	1.00269e-09	1.962e-22	rs2796441
LOC101927502	9	84304627	84391814	55	rs947673	rs3849860	728.295	8.10258e-11	1.962e-22	rs2796441
SEC61A2	10	12171639	12211957	59	rs10795928	rs12780155	735.412	1.49663e-10	1.166e-16	rs7896600
NUDT5	10	12209572	12238143	58	rs12416681	rs141661284	892.732	1.3612e-11	1.166e-16	rs7896600
CDC123	10	12237960	12292589	78	rs6602565	rs12217971	1299.64	3.91373e-13	1.966e-17	rs11257655
NEUROG3	10	71331790	71333210	44	rs59607258	rs10998879	213.581	1.95957e-06	9.202e-07	rs2812545
ZSWIM8	10	75545381	75561556	9	rs10762560	rs2688626	108.427	1.05208e-06	2.375e-08	rs2633310
ZSWIM8-AS1	10	75556271	75561157	9	rs2306325	rs2688626	103.563	1.8813e-06	2.375e-08	rs2633310
NDST2	10	75561668	75571589	9	rs11000765	rs2664282	103.911	1.80779e-06	2.375e-08	rs2633310
ZMIZ1	10	80828791	81076285	84	rs16936718	rs77740653	336.505	3.81489e-08	2.702e-11	rs753270
MARK2P9	10	94178417	94179363	32	rs11186944	rs11187013	429.697	9.29837e-11	2.967e-26	rs11187007
IDE	10	94211440	94333852	56	rs55841274	rs7095585	1525.26	3.66377e-22	1.133e-26	rs2149632
KIF11	10	94352824	94415152	42	rs11187060	rs12778642	1678.98	2.97371e-28	3.615e-39	rs1111875
HHEX	10	94449680	94455408	36	rs147966617	rs61862791	1663.36	2.95213e-35	9.337e-40	rs7923866
ERLIN1	10	101909846	101945814	38	rs7068215	rs12771909	395.172	2.17913e-07	1.232e-09	rs11591741
CHUK	10	101948123	101989344	31	rs12413812	rs4917895	306.215	8.45393e-08	1.232e-09	rs11591741
CWF19L1	10	101992054	102027437	28	rs7915944	rs7072946	227.032	5.28451e-07	1.232e-09	rs11591741
SNORA12	10	101996912	101997059	16	rs3808916	rs33965491	158.796	2.65967e-07	1.232e-09	rs11591741
TCF7L2	10	114710008	114927436	82	rs142553586	rs9325542	15184.1	1.47394e-254	0	rs7903146
PLEKHA1	10	124134093	124191871	82	rs11200554	rs11200649	541.464	1.8234e-07	1.478e-10	rs2421016
NUCB2	11	17298285	17353070	47	rs7118443	rs71484767	550.832	2.93806e-08	3.992e-17	rs7928810
NCR3LG1	11	17373308	17398868	64	rs56213534	rs1799854	861.503	2.93329e-12	2.089e-20	rs5215
KCNJ11	11	17406795	17410878	68	rs12365375	rs2237982	834.011	1.90883e-12	2.089e-20	rs5215
ABCC8	11	17414431	17498392	138	rs10219196	rs12275068	932.341	1.12777e-11	2.089e-20	rs5215
CELF1	11	47487488	47574792	22	rs61897434	rs12419692	227.199	1.43554e-07	2.169e-07	rs11039266
PTPMT1	11	47586981	47595013	11	rs117784947	rs3817335	144.638	5.73345e-09	3.477e-07	rs2280231
KBTBD4	11	47593748	47600567	11	rs34958982	rs4752856	142.478	7.41963e-09	3.477e-07	rs2280231
NDUFS3	11	47600561	47606115	11	rs10742814	rs4752857	145.323	4.92114e-09	3.477e-07	rs2280231
FAM180B	11	47608229	47610746	11	rs11039280	rs7118178	142.236	8.20595e-08	3.477e-07	rs2280231
C1QTNF4	11	47611215	47615961	11	rs144358463	rs11039324	143.445	6.87678e-08	3.477e-07	rs2280231
MTCH2	11	47638857	47664206	16	rs117309942	rs139322375	163.457	1.45854e-06	3.477e-07	rs2280231
AGBL2	11	47681142	47736928	21	rs1474056	rs10838760	205.452	4.32685e-07	5.326e-07	rs7118178
FNBP4	11	47738068	47788993	16	rs10742817	rs6485786	144.71	4.8561e-07	7.478e-07	rs80090905
NUP160	11	47799669	47870057	20	rs7130758	rs11039448	210.615	6.77108e-08	7.478e-07	rs80090905
MALAT1	11	65265232	65273939	20	rs3015966	rs10896015	297.044	6.22345e-07	4.714e-07	rs600231
MIR548AR_dup_2	11	65282807	65282828	17	rs3132767	rs2510078	243.74	8.54021e-07	4.714e-07	rs600231
MIR548BA_dup_1	11	65282808	65282833	17	rs3132767	rs2510078	243.74	8.54021e-07	4.714e-07	rs600231
SCYL1	11	65292547	65306182	24	rs11227201	rs4601790	313.243	7.05388e-07	3.38e-07	rs67924081
LTBP3	11	65306029	65325699	27	rs11227205	rs2306361	316.186	4.58697e-07	3.38e-07	rs67924081
FAM89B	11	65339819	65341669	24	rs1783541	rs12801636	231.907	1.58804e-06	3.38e-07	rs67924081
EHBP1L1	11	65343508	65360116	30	rs1783541	rs3741378	269.381	2.01797e-06	3.38e-07	rs67924081
PDE2A	11	72287183	72385497	89	rs341094	rs1466532	766.317	1.01359e-08	8.635e-25	rs1552224
ARAP1	11	72396113	72463434	74	rs151449	rs61894194	1131.29	1.30969e-13	8.635e-25	rs1552224
STARD10	11	72465773	72504750	53	rs730783	rs7110183	735.018	5.54932e-13	8.635e-25	rs1552224
MIR4692	11	72494574	72494637	35	rs7123876	rs3862794	504.48	6.92642e-12	1.374e-23	rs11603349
ATG16L2	11	72525450	72540680	32	rs11235585	rs72969876	403.409	1.26434e-10	4.754e-17	rs77106637
FCHSD2	11	72547789	72853143	40	rs10898874	rs489412	555.526	4.95359e-10	1.02e-17	rs11605166
FAT3	11	92085261	92629635	133	rs877644	rs2121647	955.826	1.02406e-10	1.336e-27	rs1387153
MTNR1B	11	92702788	92715948	54	rs2044557	rs77899924	1389.64	2.32083e-24	5.847e-30	rs10830963
ETS1	11	128328655	128457453	130	rs1540218	rs56756217	563.186	1.28352e-06	4.661e-10	rs67232546
MIR6090	11	128392284	128392344	57	rs73029056	rs60226419	363.288	1.1485e-06	4.661e-10	rs67232546
REP15	12	27849427	27850566	29	rs60938043	rs7302395	272.214	2.48002e-07	2.995e-07	rs12579998
MRPS35	12	27863705	27909237	40	rs11049084	rs10842987	532.393	1.13676e-10	1.64e-13	rs7960190
MANSC4	12	27915598	27924209	30	rs12828457	rs11049169	415.326	2.05523e-10	1.015e-16	rs10842994
KLHL42	12	27933186	27955973	63	rs4931360	rs7304170	437.666	2.02619e-07	1.015e-16	rs10842994
RPSAP52	12	66151799	66220754	62	rs6581650	rs9668162	850.928	1.27333e-14	9.179e-17	rs2261181
HMGA2	12	66218239	66360071	58	rs59755566	rs7979034	1106.26	5.99773e-18	9.179e-17	rs2261181
LOC100129940	12	66245006	66275947	31	rs2583946	rs61542571	621.022	7.4974e-14	9.179e-17	rs2261181
MIR6074	12	66417399	66417506	26	rs61921611	rs10878374	192.381	1.68931e-08	6.079e-14	rs7968682
TSPAN8	12	71518876	71551779	51	rs10506624	rs1705256	361.575	1.48542e-06	7.337e-08	rs10506625
SPPL3	12	121200312	121342155	99	rs7972583	rs11065367	986.387	3.25112e-10	2.359e-13	rs692902
HNF1A-AS1	12	121407640	121410095	79	rs1732398	rs2259777	1352.5	2.58498e-13	1.976e-14	rs61953351
HNF1A	12	121416548	121440314	86	rs73224338	rs12426433	1423.28	2.77248e-13	1.976e-14	rs61953351
C12orf43	12	121440224	121454305	74	rs73226273	rs2859400	1258.06	1.83416e-13	1.976e-14	rs61953351
OASL	12	121458094	121477045	70	rs56280478	rs10492051	1081.24	1.67211e-13	1.976e-14	rs61953351
P2RX7	12	121570621	121624354	83	rs73216108	rs77788869	534.803	8.95365e-07	2.935e-08	rs2915640
P2RX4	12	121647663	121671909	70	rs11065458	rs2668254	549.589	2.11165e-08	2.935e-08	rs2915640
CAMKK2	12	121675494	121736111	49	rs11065472	rs7133933	386.736	1.56623e-08	2.935e-08	rs2915640
ARL6IP4	12	123464606	123467460	10	rs10848076	rs74654764	123.145	4.38295e-07	2.075e-09	rs940904
PITPNM2	12	123468026	123594975	22	rs73230017	rs1047158	265.113	9.92755e-07	2.075e-09	rs940904
MIR4304	12	123495213	123495275	9	rs11061016	rs7957096	157.01	3.71563e-07	2.075e-09	rs940904
ZNF664	12	124457761	124499986	44	rs12809125	rs79805954	488.498	6.29484e-11	1.163e-10	rs863750
ZNF664-FAM101A	12	124457761	124800570	180	rs12809125	rs1244063	958.583	1.72773e-08	6.805e-13	rs825476
LINC01080	13	80585211	80600798	68	rs75856265	rs17072246	460.521	1.01142e-07	2.522e-09	rs4885692
RASGRP1	15	38780301	38857007	49	rs4632088	rs61109886	334.826	4.53976e-07	9.917e-07	rs12593201
ITPKA	15	41786055	41795757	33	rs11631770	rs7167667	302.459	1.92684e-06	1.055e-07	rs2289739
LTK	15	41795839	41806085	36	rs316616	rs1023193	341.311	1.11632e-06	1.055e-07	rs2289739
RPAP1	15	41809374	41836475	46	rs111421683	rs7163022	451.099	4.04007e-07	1.055e-07	rs2289739
TYRO3	15	41851219	41871536	48	rs2289739	rs8024907	478.991	6.24638e-07	1.055e-07	rs2289739
USP3	15	63796709	63886839	78	rs11632615	rs148951519	536.037	7.74802e-07	2.577e-10	rs982077
USP3-AS1	15	63879908	63893026	31	rs111642201	rs9972404	348.222	4.7593e-08	3.261e-10	rs2058913
FBXL22	15	63889551	63894620	29	rs12910209	rs142044246	311.184	1.13411e-07	1.948e-09	rs4984249
HERC1	15	63900816	64126147	73	rs4984301	rs62023117	634.89	1.74984e-07	5.545e-10	rs11635117
PEAK1	15	77400497	77712446	38	rs4886509	rs146731845	398.22	1.2995e-07	2.359e-15	rs7178572
HMG20A	15	77713242	77777945	20	rs12910480	rs78412727	336.181	2.6324e-11	2.359e-15	rs7178572
LINGO1	15	77905368	77924709	48	rs12913005	rs11638112	403.356	2.37174e-07	3.184e-09	rs907374
LOC253044	15	77934105	77941581	47	rs59745219	rs28400426	339.042	1.00481e-06	6.968e-08	rs9806734
AP3S2	15	90373830	90437617	28	rs62024233	rs28678152	266.582	3.02965e-08	5.513e-11	rs4932143
C15orf38-AP3S2	15	90373830	90456222	28	rs62024233	rs28678152	266.582	3.02965e-08	5.513e-11	rs4932143
MIR5094	15	90393868	90393953	14	rs8041622	rs3853641	278.892	2.63297e-10	5.513e-11	rs4932143
C15orf38	15	90439763	90456222	11	rs7176255	rs28678152	195.469	7.43402e-09	6.234e-11	rs4932261
MAN2A2	15	91447419	91465815	46	rs78569252	rs4932381	433.182	1.07321e-06	2.164e-12	rs12910825
UNC45A	15	91473409	91497323	55	rs78192020	rs6496748	532.191	3.77662e-07	2.164e-12	rs12910825
HDDC3	15	91474147	91475799	49	rs78192020	rs11855081	474.002	7.13796e-07	2.164e-12	rs12910825
RCCD1	15	91498105	91506355	55	rs71407345	rs12148592	541.343	3.26734e-07	2.164e-12	rs12910825
PRC1	15	91509267	91537881	58	rs12909056	rs17692802	566.77	1.86969e-07	2.164e-12	rs12910825
PRC1-AS1	15	91509598	91531854	58	rs34141725	rs17692802	567.208	1.84561e-07	2.164e-12	rs12910825
VPS33B	15	91541645	91565851	81	rs2304941	rs28588020	565.423	5.9777e-08	2.164e-12	rs12910825
ALDOA	16	30064410	30081741	9	rs11150580	rs8061772	114.788	1.37048e-06	1.426e-06	rs12598856
FTO	16	53737874	54148379	254	rs142218695	rs71392014	2618.86	2.29217e-29	1.59e-47	rs7185735
ZFP1	16	75182420	75206132	76	rs62059203	rs9652665	686.488	6.87598e-11	1.783e-18	rs77258096
CTRB2	16	75237993	75241072	59	rs11149802	rs12443712	752.918	7.80877e-12	1.783e-18	rs77258096
CTRB1	16	75252883	75258822	66	rs12716783	rs4888371	939.21	5.26492e-13	1.783e-18	rs77258096
LOC100506281	16	75260280	75262101	62	rs12449281	rs12919055	925.462	5.85335e-13	1.783e-18	rs77258096
BCAR1	16	75262927	75301951	71	rs4888354	rs2865532	965.683	3.42094e-12	1.783e-18	rs77258096
CFDP1	16	75327607	75467387	63	rs3826110	rs3115960	667.262	3.0604e-07	1.639e-16	rs72802395
ZZEF1	17	3907738	4046253	81	rs12936332	rs3931098	1044.87	1.25787e-09	4.411e-14	rs8068804
CYB5D2	17	4046461	4060995	29	rs35578550	rs10521130	494.652	1.18152e-10	1.117e-12	rs7224685
ANKFY1	17	4066664	4167274	34	rs9908412	rs12950048	600.564	6.60741e-11	2.989e-12	rs2278524
UBE2G1	17	4172511	4269969	15	rs7223599	rs11655756	279.004	1.05258e-08	1.696e-10	rs9901620
LOC103021295	17	4174725	4175189	10	rs11650720	rs4456561	201.675	3.33408e-09	1.696e-10	rs9901620
RAI1	17	17584786	17714765	62	rs8074981	rs4924823	617.426	6.30765e-07	1.718e-09	rs12945601
SMCR5	17	17679999	17682843	26	rs62064086	rs9894257	357.668	1.53202e-08	1.718e-09	rs12945601
SREBF1	17	17714662	17740325	20	rs60149982	rs11650649	320.737	5.50513e-08	5.268e-08	rs12941356
MIR6777	17	17716793	17716859	19	rs60149982	rs12941039	303.088	4.27643e-08	5.268e-08	rs12941356
MIR33B	17	17717149	17717245	19	rs60149982	rs1889014	303.088	4.27643e-08	5.268e-08	rs12941356
TOM1L2	17	17746821	17875784	24	rs8067439	rs9896837	341.994	1.77582e-06	5.268e-08	rs12941356
HNF1B	17	36046433	36105096	40	rs8075378	rs7213933	319.954	2.02171e-11	8.979e-22	rs11651755
STAT3	17	40465342	40540513	33	rs34129849	rs2883457	289.028	1.83752e-06	2.278e-09	rs17405722
PTRF	17	40554466	40575338	29	rs79797870	rs34807589	280.852	1.94555e-07	2.278e-09	rs17405722
ATP6V0A1	17	40610861	40674597	31	rs9709259	rs679	317.589	1.9669e-07	5.087e-09	rs2062213
FAM134C	17	40731525	40761445	16	rs147198705	rs35733365	165.097	5.80514e-07	5.438e-09	rs6963
TTLL6	17	46839592	46894469	70	rs73985893	rs141182730	536.521	2.84355e-08	1.32e-09	rs11870567
CALCOCO2	17	46908349	46942607	46	rs526589	rs318090	655.189	2.31735e-11	1.517e-13	rs9894220
ATP5G1	17	46970147	46973232	29	rs16944115	rs2411374	559.207	8.85474e-13	1.517e-13	rs9894220
UBE2Z	17	46985730	47006422	41	rs12937175	rs8072578	950.772	2.36205e-13	1.517e-13	rs9894220
SNF8	17	47007458	47022154	36	rs594398	rs1390154	901.899	2.39567e-13	1.517e-13	rs9894220
GIP	17	47035917	47045955	40	rs28528789	rs11079852	871.454	2.18366e-13	1.517e-13	rs9894220
IGF2BP1	17	47074773	47133507	54	rs4794002	rs1523135	859.306	8.62616e-12	6.555e-12	rs11079847
TEX14	17	56634037	56769416	29	rs2302189	rs8075786	227.303	1.44564e-06	2.464e-08	rs302864
RAD51C	17	56769933	56811703	18	rs16943147	rs12942879	173.136	2.66217e-07	2.464e-08	rs302864
TACO1	17	61678230	61685725	8	rs9896476	rs6504173	124.357	1.38219e-07	3.949e-08	rs17631783
HAPLN4	19	19366451	19373596	32	rs113571327	rs2285859	276.544	9.27786e-07	4.131e-12	rs10401969
TM6SF2	19	19375173	19384074	30	rs3761077	rs74182637	284.066	1.33026e-07	4.131e-12	rs10401969
SUGP1	19	19387321	19431321	29	rs10406659	rs2315281	292.026	4.31383e-07	4.131e-12	rs10401969
MAU2	19	19431629	19469563	23	rs2074301	rs2965189	312.77	3.26907e-08	4.131e-12	rs10401969
GATAD2A	19	19496641	19619741	35	rs769267	rs8113107	458.581	3.06935e-08	1.087e-11	rs73001065
TSSK6	19	19625027	19626469	19	rs2163805	rs73004933	197.465	2.19941e-07	7.52e-11	rs3794991
NDUFA13	19	19627018	19639013	19	rs4808961	rs12981270	197.465	2.19941e-07	7.52e-11	rs3794991
YJEFN3	19	19639669	19648393	18	rs4808204	rs34424437	188.763	1.37507e-07	7.52e-11	rs3794991
CILP2	19	19649073	19657468	19	rs751858	rs17217098	218.574	3.49352e-08	7.52e-11	rs3794991
PEPD	19	33877854	34012799	146	rs78889164	rs1549645	817.628	1.71252e-06	5.137e-08	rs8182584
EML2	19	46112657	46148775	5	rs10853775	rs2302593	71.8803	1.23407e-08	3.114e-16	rs8108269
MIR330	19	46142251	46142345	4	rs10853775	rs7253390	68.3924	1.27639e-08	3.114e-16	rs8108269
C19orf83	19	46144904	46146092	4	rs10853775	rs7253390	68.3924	1.27639e-08	3.114e-16	rs8108269
GIPR	19	46171501	46185717	11	rs10853775	rs60356458	150.163	7.17721e-10	3.114e-16	rs8108269
MIR642A	19	46178185	46178282	11	rs10853775	rs57947504	150.163	7.17721e-10	3.114e-16	rs8108269
MIR642B	19	46178189	46178266	11	rs10853775	rs57947504	150.163	7.17721e-10	3.114e-16	rs8108269
SNRPD2	19	46190711	46195443	11	rs6509231	rs4802273	151.094	6.03853e-09	3.114e-16	rs8108269
QPCTL	19	46195740	46207248	13	rs6509231	rs11083781	167.536	1.18649e-08	3.114e-16	rs8108269
LOC388553	19	46242887	46262748	26	rs2302593	rs12611149	262.151	2.66833e-07	8.73e-10	rs10410910
SIX5	19	46268042	46272497	25	rs35302007	rs56243424	221.542	1.83542e-06	1.115e-07	rs11883351
LOC284788	20	22380970	22401281	38	rs199828	rs17815753	321.366	7.65344e-07	3.343e-08	rs6515236
CHMP4B	20	32399109	32442173	52	rs6088296	rs113078720	369.573	1.32987e-06	5.269e-08	rs1810534
SGK2	20	42187634	42214273	45	rs6065615	rs6031006	399.548	9.91125e-08	6.744e-08	rs4560183
IFT52	20	42219578	42275862	48	rs1062943	rs3091248	556.385	5.34005e-08	6.744e-08	rs4560183
MYBL2	20	42295658	42345136	34	rs4810388	rs6017165	330.64	3.70587e-07	3.124e-07	rs6031007
HNF4A	20	42984440	43061485	63	rs6073400	rs8124002	343.463	2.00945e-06	2.148e-08	rs4810426
PNPLA3	22	44319618	44343448	68	rs5764009	rs6006474	557.773	3.85233e-09	3.358e-10	rs4823182
SAMM50	22	44351260	44392412	58	rs734561	rs1005272	511.475	2.10003e-08	3.358e-10	rs4823182
PARVB	22	44395090	44565112	130	rs13054885	rs139227	508.995	2.46858e-07	3.358e-10	rs4823182
Gene: gene ID; Chr: chromosome; Start and End: left and right side boundaries of the gene region; No.SNPs: number of SNPs in the gene region; SNP_start and SNP_end: the SNP at the left and right side boundary of the gene region; Chisq(Obs): sum of chi-squared test-statstics of all SNPs in the gene region; Pvalue: gene-based test p-value; TopSNP.Pvalue: smallest single-SNP GWAS p-value in the gene…
