# Supplementary material for: Genome-wide association analyses identify 143 risk variants and putative regulatory mechanisms for type 2 diabetes
Source: Nat Commun. 2018 Jul 27;9:2941. doi: 10.1038/s41467-018-04951-w (PMC6063971; doi:10.1038/s41467-018-04951-w)
Supplement: Supplementary file 5 — Supplementary Data 3 [file 41467_2018_4951_MOESM5_ESM.xlsx]

## Sheet: Sheet1
Supplementary Data 3 Common variants identified by GCTA-COJO analysis of the meta-analysis summary data at PCOJO < 5e-8
Chr	SNP	bp	refA	freq	b	se	p	n	freq_geno	bJ	bJ_se	pJ	LD_r
1	rs2296173	39913351	G	0.212011	0.065	0.0087	7.658e-14	692542	0.215891	0.065	0.00870034	7.96066e-14	0
1	rs12088739	51506886	G	0.0898481	-0.0884	0.013	9.792e-12	633660	0.0922986	-0.0884	0.0130005	1.04796e-11	0
1	rs1127655	117530507	C	0.470936	0.0438	0.0079	2.471e-08	563183	0.476257	0.0436797	0.00790023	3.22217e-08	0.00266264
1	rs2493394	120471224	G	0.107338	0.073	0.0113	1.151e-10	715773	0.101046	0.0728524	0.0113004	1.14148e-10	0
1	rs340874	214159256	T	0.436096	-0.0626	0.0073	8.406e-18	668216	0.458225	-0.062604	0.0073004	9.87184e-18	-7.85782e-05
1	rs2820426	219660535	A	0.389942	-0.0521	0.0073	1.302e-12	690794	0.38055	-0.0521048	0.00730026	9.51189e-13	0
1	rs348330	229672955	G	0.366549	0.0487	0.0081	1.864e-09	574851	0.373915	0.0487	0.00810025	1.83065e-09	0
2	rs2867125	622827	T	0.172175	-0.0601	0.0096	4.325e-10	666684	0.178325	-0.0601	0.00960027	3.84392e-10	0
2	rs780094	27741237	T	0.387155	-0.0692	0.0074	5.159e-21	673973	0.413132	-0.0692	0.00740047	8.7027e-21	0
2	rs7607777	43629931	T	0.105906	-0.137	0.0125	9.397e-28	591814	0.105173	-0.137	0.0125013	6.02288e-28	0
2	rs243019	60585806	C	0.455831	0.0566	0.0071	2.29e-15	700332	0.463127	0.056832	0.0071004	1.2038e-15	0.00523108
2	rs1009358	65276452	C	0.377278	-0.0545	0.008	9.81e-12	582408	0.394126	-0.0548055	0.0080004	7.3675e-12	0
2	rs10169613	111934977	T	0.472134	-0.0429	0.0078	3.567e-08	577559	0.452968	-0.0428534	0.0078002	3.93185e-08	0.000958895
2	rs12617659	121309759	T	0.147238	-0.0685	0.0103	2.827e-11	657424	0.139768	-0.0684491	0.0103003	3.02546e-11	0
2	rs7572970	161136656	A	0.277953	-0.059	0.0087	1.391e-11	576484	0.28084	-0.0589497	0.00870034	1.23927e-11	0.000639317
2	rs13389219	165528876	T	0.394368	-0.0722	0.0074	2.106e-22	669517	0.393358	-0.0721703	0.00740052	1.80782e-22	0
2	rs2972144	227101411	A	0.354633	-0.0913	0.0075	2.551e-34	680134	0.355099	-0.0913152	0.00750081	4.27408e-34	0.000364568
2	rs7561798	228973660	G	0.482171	0.04	0.0072	2.794e-08	676590	0.491104	0.0400319	0.00720016	2.69992e-08	0
3	rs1899951	12394840	T	0.123288	-0.1118	0.0109	1.637e-24	681866	0.12384	-0.131129	0.0112317	1.71188e-31	0.258982
3	rs4684859	12498401	A	0.421996	0.0348	0.0078	8.786e-06	590139	0.409014	0.0574068	0.00803688	9.13662e-13	0
3	rs1496653	23454790	G	0.204782	-0.0769	0.0088	2.572e-18	694395	0.20012	-0.0769	0.00880048	2.36933e-18	0
3	rs11926707	46925539	T	0.374444	-0.0463	0.0082	1.686e-08	556022	0.363657	-0.0463	0.00820023	1.64048e-08	0
3	rs6785040	63897915	C	0.15066	-0.0633	0.0111	1.264e-08	555452	0.155234	-0.0631191	0.0111003	1.29873e-08	0.00236065
3	rs6795735	64705365	T	0.410911	-0.0558	0.0073	1.63e-14	678868	0.438996	-0.0557114	0.00730033	2.32303e-14	0
3	rs11708067	123065778	G	0.23899	-0.0965	0.0086	5.933e-29	650949	0.221949	-0.0965	0.00860083	3.25809e-29	0
3	rs9844972	150097635	C	0.0697229	0.0956	0.0148	1.026e-10	616392	0.0771465	0.0964613	0.0148011	7.16445e-11	-0.00965614
3	rs4472028	152053250	T	0.44425	0.0453	0.0071	2.082e-10	703637	0.436916	0.0457182	0.00710049	1.20468e-10	0
3	rs11925227	170766618	A	0.183439	-0.0534	0.0095	2.25e-08	647813	0.182385	-0.0534	0.00950022	1.89943e-08	0
3	rs7651090	185513392	G	0.313377	0.1204	0.0076	3.854e-57	704418	0.317012	0.120529	0.00760143	1.27514e-56	0.00496863
3	rs3887925	186665645	C	0.446828	-0.0474	0.0079	2.469e-09	567695	0.43945	-0.0478175	0.00790035	1.42537e-09	0.00262036
3	rs6808574	187740523	T	0.390374	-0.0552	0.0076	4.385e-13	637074	0.388695	-0.0549196	0.00760034	4.97645e-13	0
4	rs1801214	6303022	C	0.400415	-0.0903	0.0074	5.516e-34	666002	0.398087	-0.0903	0.00740082	3.05721e-34	0
4	rs17086692	53134293	T	0.313426	-0.0467	0.0084	2.481e-08	576758	0.32883	-0.0467	0.00840022	2.70735e-08	0
4	rs993380	83584496	A	0.33445	0.0507	0.0081	4.587e-10	599636	0.339187	0.0507	0.00810026	3.87305e-10	0
4	rs7674212	103988899	T	0.408864	-0.0465	0.0075	6.182e-10	644144	0.410309	-0.0465	0.00750022	5.65278e-10	0
4	rs11098676	123833154	T	0.212361	-0.054	0.0096	2.027e-08	568106	0.225919	-0.054	0.00960026	1.85671e-08	0
4	rs7685296	153254121	T	0.279365	-0.0511	0.0081	2.317e-10	663001	0.28613	-0.0511	0.00810024	2.8183e-10	0
4	rs735949	185716232	C	0.14115	-0.0711	0.0106	1.946e-11	642921	0.144307	-0.0711	0.0106004	1.98234e-11	0
5	rs1061813	14847331	G	0.462881	0.0429	0.0073	3.372e-09	660981	0.457474	0.0429	0.00730019	4.18871e-09	0
5	rs4865796	53272664	G	0.30691	-0.053	0.0078	1.329e-11	676672	0.303379	-0.0539198	0.00780136	4.79251e-12	0.00504274
5	rs459193	55806751	A	0.254662	-0.0711	0.0083	8.809e-18	669693	0.254622	-0.0967027	0.00884883	8.44095e-28	0.344426
5	rs2441102	55843198	A	0.404569	0.0256	0.0073	0.000474	682213	0.41668	0.0458715	0.00782095	4.48554e-09	0.147927
5	rs3936511	55860781	G	0.189085	0.0777	0.0092	3.627e-17	674751	0.181412	0.0815602	0.00932119	2.13391e-18	0
5	rs2307111	75003678	C	0.39727	-0.0407	0.0074	3.027e-08	667892	0.4078	-0.0406743	0.00740016	3.87608e-08	-0.000494412
5	rs6878122	76427311	G	0.318209	0.0564	0.0079	1.188e-12	646764	0.31334	0.0563789	0.00790031	9.58838e-13	0
5	rs7729395	102100576	T	0.0509409	0.1373	0.016	1.101e-17	707542	0.046009	0.1373	0.0160008	9.42077e-18	0
5	rs10077431	112927686	A	0.214668	-0.0487	0.0089	4.755e-08	655808	0.205386	-0.0487	0.0089002	4.45514e-08	0
6	rs1050226	7281654	G	0.406792	-0.0491	0.0074	3.342e-11	662713	0.393895	-0.0491	0.00740024	3.24679e-11	0
6	rs7756992	20679709	G	0.266896	0.1297	0.0078	5.999e-62	735424	0.275319	0.1297	0.00780146	4.58666e-62	0
6	rs2857605	31524851	C	0.210611	-0.0672	0.009	5.898e-14	650284	0.2048	-0.0527557	0.00920334	9.91136e-09	0.220031
6	rs1063355	32627714	T	0.397564	-0.0709	0.0079	3.715e-19	585822	0.430141	-0.0582942	0.00809377	5.91831e-13	-0.0649423
6	rs2071479	32781112	T	0.0273617	0.1473	0.0226	6.62e-11	644254	0.0269369	0.135561	0.0226443	2.14317e-09	0
6	rs9369425	43810974	G	0.291815	0.0546	0.0085	1.129e-10	586509	0.287698	0.0548464	0.00850037	1.10214e-10	-0.00455643
6	rs72892910	50816887	T	0.172394	0.0648	0.0099	6.428e-11	626255	0.182055	0.0650817	0.00990043	4.91054e-11	0
6	rs853974	127068983	T	0.262414	0.0601	0.0088	7.858e-12	584249	0.27475	0.0603959	0.0088005	6.75327e-12	-0.00660977
6	rs2246012	131898208	C	0.164823	0.0527	0.0094	2.427e-08	719989	0.153979	0.0530841	0.00940037	1.63246e-08	0
6	rs622217	160766770	C	0.483932	-0.0485	0.0077	3.129e-10	591420	0.495279	-0.0485	0.00770025	3.00549e-10	0
7	rs17168486	14898282	T	0.173603	0.0742	0.0094	2.177e-15	690807	0.174157	0.073561	0.00940069	5.07383e-15	-0.00762071
7	rs6960043	15052860	T	0.478163	-0.064	0.0071	3.611e-19	696176	0.486078	-0.0635782	0.00710061	3.4313e-19	0
7	rs849135	28196413	G	0.500948	0.0999	0.0072	1.041e-43	675570	0.505455	0.0999	0.00720102	9.22893e-44	0
7	rs2908282	44248828	A	0.177395	0.0552	0.0094	4.25e-09	679184	0.174512	0.0552	0.00940023	4.30061e-09	0
7	rs2299383	103418846	T	0.423455	0.0412	0.0073	1.49e-08	673117	0.427071	0.0412	0.00730017	1.66428e-08	0
7	rs13239186	117510621	T	0.302029	0.0539	0.0085	2.704e-10	574968	0.303956	0.0539	0.00850029	2.28337e-10	0
7	rs13234269	130429186	A	0.492515	-0.0583	0.0078	6.977e-14	575869	0.48106	-0.0583	0.00780037	7.77914e-14	0
7	rs7786095	156983847	G	0.10386	-0.0743	0.0129	9.643e-09	565417	0.104083	-0.0743	0.0129004	8.43504e-09	0
8	rs10100265	10633159	A	0.38951	0.0491	0.0079	6.288e-10	590089	0.393449	0.0487591	0.00790049	6.75777e-10	-0.00847651
8	rs17411031	19852310	G	0.261729	-0.045	0.0081	3.035e-08	690781	0.269939	-0.0446083	0.00810042	3.65179e-08	0
8	rs2042073	30835535	A	0.39519	0.0469	0.0079	3.008e-09	587074	0.397171	0.0465961	0.00790036	3.6801e-09	0.00632849
8	rs12681990	36859186	C	0.16373	0.0634	0.0096	3.621e-11	693991	0.180091	0.0634503	0.00960054	3.86821e-11	0.00415684
8	rs516946	41519248	T	0.239367	-0.0824	0.0085	3.159e-22	665671	0.24353	-0.0826287	0.00850066	2.47132e-22	0
8	rs7845219	95937502	C	0.492786	-0.0422	0.0072	4.545e-09	675866	0.487192	-0.0422	0.00720018	4.60181e-09	0
8	rs3802177	118185025	A	0.311281	-0.1217	0.008	2.321e-52	638065	0.305178	-0.1217	0.00800144	3.04686e-52	0
8	rs2294120	146003567	G	0.455879	-0.0443	0.0079	1.618e-08	565684	0.459273	-0.0443	0.00790021	2.05336e-08	0
9	rs10974438	4291928	C	0.351215	0.0591	0.0075	3.013e-15	683222	0.36128	0.0591	0.00750034	3.28305e-15	0
9	rs518394	22019673	C	0.443122	-0.0602	0.0072	8.602e-17	684549	0.430339	-0.0430273	0.00726711	3.20338e-09	0.0424257
9	rs10811661	22134094	C	0.173605	-0.1569	0.0098	4.132e-58	635360	0.175486	-0.235015	0.0115331	2.64823e-92	0.524724
9	rs10757283	22134172	T	0.443955	0.0287	0.0074	9.846e-05	647851	0.433607	0.116967	0.00873428	6.75654e-41	0
9	rs1758632	34025640	C	0.376593	-0.0491	0.0081	1.36e-09	568533	0.373015	-0.0491	0.00810025	1.34826e-09	0
9	rs17791513	81905590	G	0.0605985	-0.1027	0.0148	4.614e-12	702314	0.0578021	-0.100679	0.014802	1.03349e-11	0.014347
9	rs2796441	84308948	A	0.416458	-0.0715	0.0073	1.962e-22	676156	0.407008	-0.0708009	0.00730124	3.10152e-22	0
9	rs10114341	96919182	C	0.440754	-0.0409	0.0072	1.151e-08	685351	0.451639	-0.0409	0.00720016	1.3436e-08	0
9	rs687621	136137065	G	0.324802	0.0433	0.0076	1.354e-08	691353	0.339402	0.0433	0.00760017	1.21763e-08	0
10	rs11257655	12307894	T	0.206773	0.0737	0.0087	1.966e-17	705380	0.20206	0.0737	0.00870044	2.43631e-17	0
10	rs2616132	71469514	A	0.474257	0.0455	0.0078	6.578e-09	577292	0.468739	0.045904	0.00780036	3.98389e-09	0.00371941
10	rs2633310	75594050	T	0.435073	-0.0443	0.0079	2.375e-08	570906	0.428746	-0.044793	0.00790041	1.43047e-08	-0.00605841
10	rs753270	80964975	T	0.416465	-0.0528	0.0079	2.702e-11	577383	0.429315	-0.0532823	0.00790053	1.53923e-11	0
10	rs1111875	94462882	T	0.408262	-0.0948	0.0072	3.615e-39	699127	0.40596	-0.0949012	0.00720091	1.15828e-39	-0.00251155
10	rs11591741	101976501	C	0.440387	-0.0475	0.0078	1.232e-09	584062	0.42353	-0.047736	0.00780026	9.36969e-10	0
10	rs7903146	114758349	T	0.291585	0.3059	0.0077	<1E-300	713516	0.296884	0.305874	0.00770851	<1E-300	-0.000523071
10	rs2421016	124167512	T	0.473761	-0.0458	0.0071	1.478e-10	696807	0.478172	-0.0456544	0.00710021	1.276e-10	0
11	rs2237892	2839751	T	0.0624896	-0.096	0.0157	8.746e-10	606440	0.054303	-0.096	0.0157005	9.68807e-10	0
11	rs5215	17408630	C	0.360059	0.0678	0.0073	2.089e-20	713158	0.358061	0.0678	0.00730044	1.58525e-20	0
11	rs7929543	49351026	C	0.0831599	0.0828	0.0138	2.199e-09	603123	0.0837735	0.0828	0.0138004	1.97529e-09	0
11	rs1552224	72433098	C	0.15421	-0.1034	0.0101	8.635e-25	658127	0.144398	-0.1034	0.0101008	1.35626e-24	0
11	rs10830963	92708710	G	0.275768	0.0909	0.008	5.847e-30	685037	0.269848	0.0909	0.00800075	6.50649e-30	0
11	rs7120121	128027713	G	0.183491	-0.0547	0.0101	6.093e-08	573004	0.188889	-0.0565058	0.0101024	2.22785e-08	0.0155758
11	rs7931302	128236058	C	0.27687	0.0461	0.008	7.651e-09	683446	0.272134	0.0478233	0.00800283	2.28955e-09	-0.023059
11	rs67232546	128398938	T	0.209222	0.0596	0.0096	4.661e-10	574334	0.210948	0.0615961	0.00960352	1.4184e-10	0
12	rs12299509	4406281	G	0.478622	0.0467	0.0073	2.087e-10	658536	0.465924	0.0467	0.00730022	1.58391e-10	0
12	rs2129869	26457650	T	0.219786	0.0544	0.0092	3.916e-09	603370	0.21878	0.056268	0.00920292	9.70742e-10	0.0253103
12	rs10842994	27965150	T	0.197025	-0.0755	0.0091	1.015e-16	668415	0.200071	-0.0768384	0.00910309	3.14872e-17	0
12	rs2261181	66212318	T	0.09647	0.0985	0.0118	9.179e-17	721534	0.104364	0.0877591	0.0118909	1.57865e-13	0.125016
12	rs1042725	66358347	T	0.492869	0.056	0.0071	3.369e-15	695009	0.505422	0.0489572	0.00715489	7.7831e-12	0.0133474
12	rs7955901	71433293	C	0.443332	0.0444	0.0072	7.161e-10	684515	0.458142	0.043169	0.00720113	2.03786e-09	0
12	rs11107116	93978504	T	0.219714	0.0467	0.0085	3.75e-08	707016	0.211064	0.0467	0.00850018	3.92921e-08	0
12	rs61953351	121456616	T	0.249902	-0.07	0.0091	1.976e-14	564133	0.248515	-0.0687756	0.00910155	4.14176e-14	0.00454725
12	rs940904	123491572	G	0.256627	-0.0499	0.0083	2.075e-09	666360	0.23989	-0.0526527	0.00831039	2.36174e-10	-0.0495374
12	rs825476	124568456	C	0.419451	-0.0524	0.0073	6.805e-13	674837	0.422152	-0.0538721	0.00730994	1.71005e-13	0
13	rs576674	33554302	G	0.167485	0.0654	0.0097	1.792e-11	667507	0.167192	0.0654	0.00970032	1.56174e-11	0
13	rs963740	51096095	T	0.294299	-0.0479	0.0086	2.232e-08	570121	0.299483	-0.0479	0.00860023	2.55294e-08	0
13	rs1359790	80717156	A	0.2867	-0.0796	0.008	2.795e-23	669042	0.27664	-0.0796	0.00800059	2.54036e-23	0
14	rs7144011	79940383	T	0.221063	0.0482	0.0085	1.636e-08	703916	0.210577	0.0482	0.00850019	1.42412e-08	0
15	rs6494307	62394690	G	0.426225	-0.0443	0.0078	1.668e-08	588578	0.415401	-0.0438554	0.00780053	1.8864e-08	-0.0091514
15	rs2058913	63831869	A	0.434992	0.0491	0.0078	3.261e-10	585657	0.444888	0.0486997	0.00780058	4.29038e-10	0
15	rs7177055	77832762	G	0.281711	-0.0647	0.0079	2.746e-16	693423	0.299327	-0.0647	0.00790038	2.6235e-16	0
15	rs4932261	90430396	A	0.266995	0.0575	0.0088	6.234e-11	577817	0.26795	0.05758	0.00880032	6.03219e-11	-0.00142372
15	rs12910825	91511260	G	0.360391	0.0517	0.0074	2.164e-12	693769	0.37257	0.0517629	0.00740026	2.65749e-12	0
16	rs9940149	300641	A	0.178556	-0.058	0.0095	9.291e-10	661567	0.186908	-0.058	0.00950026	1.02739e-09	0
16	rs7185735	53822651	G	0.397306	0.1056	0.0073	1.59e-47	686116	0.406034	0.1056	0.00730111	2.05873e-47	0
16	rs244415	69666683	A	0.412872	-0.0467	0.0079	3.882e-09	578854	0.42254	-0.0465389	0.00790025	3.84307e-09	0.0024156
16	rs72802358	75243657	C	0.101594	-0.1168	0.0133	1.97e-18	542367	0.110504	-0.116006	0.0133013	2.74809e-18	-0.00761758
16	rs2925979	81534790	T	0.29915	0.0534	0.0078	9.061e-12	686538	0.291528	0.0529394	0.00780044	1.14713e-11	0
17	rs8068804	3985864	A	0.325097	0.0587	0.0078	4.411e-14	656020	0.322079	0.0587	0.00780033	5.25906e-14	0
17	rs12945601	17653411	T	0.386397	0.048	0.008	1.718e-09	577125	0.421541	0.048	0.00800024	1.97539e-09	0
17	rs11651755	36099840	C	0.484669	0.0741	0.0077	8.979e-22	591312	0.484774	0.0741719	0.00770061	5.86033e-22	-0.00157786
17	rs17405722	40542501	A	0.0741526	0.087	0.0146	2.278e-09	598412	0.0706021	0.0869086	0.0146005	2.64177e-09	-0.00296492
17	rs9894239	46997959	T	0.433709	-0.0585	0.0079	1.552e-13	571299	0.432757	-0.0582759	0.00790042	1.62744e-13	-0.0021813
17	rs302864	56757584	A	0.0870257	0.071	0.0127	2.464e-08	683383	0.0904829	0.0708132	0.0127003	2.4653e-08	0
18	rs7240767	7070642	C	0.383677	0.0451	0.0081	2.157e-08	564455	0.370597	0.0451	0.00810022	2.58045e-08	0
18	rs12970134	57884750	A	0.26512	0.0555	0.008	5.309e-12	702309	0.265243	0.0555	0.00800027	3.99757e-12	0
19	rs10401969	19407718	C	0.0765858	0.0921	0.0133	4.131e-12	700035	0.0695623	0.0921	0.0133004	4.37271e-12	0
19	rs8182584	33909710	T	0.375877	0.0411	0.0075	5.137e-08	663650	0.398673	0.0411	0.00750016	4.25614e-08	0
19	rs8108269	46158513	G	0.281015	0.0644	0.0079	3.114e-16	694468	0.293591	0.0644	0.00790037	3.59394e-16	0
20	rs6515236	22435749	C	0.24933	-0.0504	0.0091	3.343e-08	565024	0.256957	-0.0504	0.00910024	3.05394e-08	0
20	rs6059662	32675727	A	0.336824	-0.0446	0.0079	1.512e-08	628187	0.313959	-0.0446	0.00790019	1.64768e-08	0
20	rs4812829	42989267	A	0.160871	0.0532	0.0095	2.443e-08	718829	0.172754	0.0529422	0.0095003	2.50834e-08	-0.00480151
20	rs6066138	45594711	A	0.278362	-0.049	0.0082	1.929e-09	648361	0.267058	-0.0487916	0.0082003	2.68182e-09	0
22	rs16988333	30552813	G	0.0904035	-0.0745	0.013	9.169e-09	630165	0.0835837	-0.0745	0.0130003	1.00062e-08	0
22	rs4823182	44377442	G	0.335748	0.0482	0.0077	3.358e-10	662284	0.350312	0.0482	0.00770022	3.86066e-10	0
Columns are chromosome; SNP; physical position; Mapped or nearest genes; frequency of the effect allele in the original data; the effect allele; effect size, standard error and p-value from the original GWAS or meta-analysis; estimated effective sample size; frequency of the effect allele in the reference sample; effect size, standard error and p-value from a joint analysis of all the selected SN…
