# Supplementary material for: Genome-wide association analyses identify 143 risk variants and putative regulatory mechanisms for type 2 diabetes
Source: Nat Commun. 2018 Jul 27;9:2941. doi: 10.1038/s41467-018-04951-w (PMC6063971; doi:10.1038/s41467-018-04951-w)
Supplement: Supplementary file 6 — Supplementary Data 4 [file 41467_2018_4951_MOESM6_ESM.xlsx]

## Sheet: Sheet1
Supplementary Data 4 Common variants identified by GCTA-COJO analysis of the meta-analysis summary data at P < 5e-8
COJO analysis on GERA LD reference								Multiple regression on UKB genotypes
Chr	SNP	bp	refA	bJ	bJ_se	pJ	LD_r	b	se	p
3	rs1899951	12394840	T	-0.131	0.011	1.71e-31	0.259	-0.115	0.019	8.6e-10
3	rs4684859	12498401	A	0.057	0.008	9.14e-13	0	0.073	0.012	1.47e-09
3	rs6785040	63897915	C	-0.063	0.011	1.3e-08	0.002	-0.063	0.017	0.00013
3	rs6795735	64705365	T	-0.056	0.007	2.32e-14	0	-0.043	0.012	0.00024
5	rs459193	55806751	A	-0.097	0.009	8.44e-28	0.344	-0.094	0.014	8.9e-11
5	rs2441102	55843198	A	0.046	0.008	4.49e-09	0.148	0.034	0.013	0.0072
5	rs3936511	55860781	G	0.082	0.009	2.13e-18	0	0.067	0.015	4.85e-06
6	rs1063355	32627714	T	-0.058	0.008	5.92e-13	-0.065	-0.071	0.012	3.7e-09
6	rs2071479	32781112	T	0.136	0.023	2.14e-09	0	0.137	0.033	4.1e-05
9	rs518394	22019673	C	-0.043	0.007	3.2e-09	0.042	-0.044	0.012	0.0002
9	rs10811661	22134094	C	-0.235	0.012	2.65e-92	0.525	-0.19	0.019	8.67e-25
9	rs10757283	22134172	T	0.117	0.009	6.76e-41	0	0.081	0.014	3.6e-09
11	rs7120121	128027713	G	-0.057	0.01	2.23e-08	0.016	-0.052	0.015	0.00068
11	rs7931302	128236058	C	0.048	0.008	2.29e-09	-0.023	0.035	0.013	0.00644
11	rs67232546	128398938	T	0.062	0.01	1.42e-10	0	0.054	0.014	0.00011
12	rs2261181	66212318	T	0.088	0.012	1.58e-13	0.125	0.09	0.019	2.5e-06
12	rs1042725	66358347	T	0.049	0.007	7.78e-12	0	0.057	0.012	1.1e-06
Notes: Multiple regression on UKB genotypes is performed on unrelated Europeans, 348,580 individuals.
