# Supplementary material for: Genome-wide association analyses identify 143 risk variants and putative regulatory mechanisms for type 2 diabetes
Source: Nat Commun. 2018 Jul 27;9:2941. doi: 10.1038/s41467-018-04951-w (PMC6063971; doi:10.1038/s41467-018-04951-w)
Supplement: Supplementary file 7 — Supplementary Data 5 [file 41467_2018_4951_MOESM7_ESM.xlsx]

## Sheet: Sheet1
Supplementary Data 5 Enrichment of the variance explained by SNPs in different functional categories for T2D
Category	Prop._SNPs	Prop._h2	Prop._h2_std_error	Enrichment	Enrichment_std_error	Enrichment_p
base_0	1	1	0	1	0	NA
Coding_UCSC_0	0.0146582	0.0697956	0.0410166	4.76155	2.79821	0.175417
Coding_UCSC.extend.500_0	0.0645554	0.0806047	0.0548022	1.24861	0.848917	0.768158
Conserved_LindbladToh_0	0.0260625	0.24753	0.0596168	9.49755	2.28745	0.000192866
Conserved_LindbladToh.extend.500_0	0.332514	0.744513	0.0936038	2.23904	0.281503	6.56539e-06
CTCF_Hoffman_0	0.0238288	-0.0629653	0.0616699	-2.6424	2.58804	0.152028
CTCF_Hoffman.extend.500_0	0.0710622	0.0195647	0.0493447	0.275317	0.694388	0.297514
DGF_ENCODE_0	0.137594	0.118734	0.191975	0.862936	1.39523	0.921524
DGF_ENCODE.extend.500_0	0.541501	0.803224	0.0794957	1.48333	0.146806	0.00158485
DHS_peaks_Trynka_0	0.111766	0.136287	0.184655	1.2194	1.65216	0.893972
DHS_Trynka_0	0.167755	0.260165	0.17337	1.55086	1.03347	0.591344
DHS_Trynka.extend.500_0	0.498779	0.837979	0.0962636	1.68006	0.192999	0.00104727
Enhancer_Andersson_0	0.00433537	-0.0350833	0.0257016	-8.09234	5.92836	0.131196
Enhancer_Andersson.extend.500_0	0.0190691	-0.0255367	0.0334116	-1.33917	1.75213	0.183704
Enhancer_Hoffman_0	0.0633203	0.205485	0.068268	3.24517	1.07814	0.0344563
Enhancer_Hoffman.extend.500_0	0.153929	0.395312	0.0956503	2.56814	0.621392	0.0117494
FetalDHS_Trynka_0	0.0847566	0.0952521	0.132996	1.12383	1.56915	0.936928
FetalDHS_Trynka.extend.500_0	0.28501	0.663177	0.0901867	2.32685	0.316433	9.39847e-05
H3K27ac_Hnisz_0	0.391169	0.676422	0.054584	1.72923	0.139541	5.0583e-07
H3K27ac_Hnisz.extend.500_0	0.422591	0.712728	0.0510444	1.68657	0.120789	4.05552e-07
H3K27ac_PGC2_0	0.269477	0.755278	0.139373	2.80276	0.517197	0.000612379
H3K27ac_PGC2.extend.500_0	0.336034	0.744223	0.0674701	2.21472	0.200783	1.21579e-08
H3K4me1_peaks_Trynka_0	0.171318	0.795532	0.234648	4.6436	1.36966	0.00818089
H3K4me1_Trynka_0	0.426568	0.896404	0.120365	2.10143	0.282169	9.26792e-05
H3K4me1_Trynka.extend.500_0	0.609157	0.944766	0.038807	1.55094	0.0637061	1.72896e-13
H3K4me3_peaks_Trynka_0	0.0417894	0.186152	0.0835986	4.45453	2.00047	0.0812424
H3K4me3_Trynka_0	0.133307	0.409728	0.103428	3.07356	0.775863	0.00665654
H3K4me3_Trynka.extend.500_0	0.255482	0.606358	0.0846108	2.37339	0.331181	5.45131e-05
H3K9ac_peaks_Trynka_0	0.0387701	0.0270027	0.0829859	0.696482	2.14046	0.887245
H3K9ac_Trynka_0	0.126111	0.597189	0.112631	4.73541	0.893107	2.53953e-05
H3K9ac_Trynka.extend.500_0	0.230583	0.653371	0.0793224	2.83355	0.344008	1.12647e-07
Intron_UCSC_0	0.387453	0.523375	0.0466176	1.35081	0.120318	0.00443848
Intron_UCSC.extend.500_0	0.39713	0.541326	0.0364937	1.3631	0.0918936	0.000111346
PromoterFlanking_Hoffman_0	0.00842726	-0.00842781	0.0387447	-1.00007	4.59755	0.665025
PromoterFlanking_Hoffman.extend.500_0	0.0334715	0.0934323	0.0649739	2.7914	1.94117	0.354727
Promoter_UCSC_0	0.0311637	0.0549299	0.0328289	1.76262	1.05343	0.468222
Promoter_UCSC.extend.500_0	0.0386271	0.0796314	0.0267288	2.06154	0.691971	0.122792
Repressed_Hoffman_0	0.461222	0.126426	0.124909	0.27411	0.270821	0.00817953
Repressed_Hoffman.extend.500_0	0.719053	0.410644	0.0589651	0.57109	0.0820038	1.71217e-07
SuperEnhancer_Hnisz_0	0.16842	0.38297	0.0581534	2.27389	0.345287	0.000247813
SuperEnhancer_Hnisz.extend.500_0	0.171607	0.406043	0.0458326	2.36613	0.26708	1.33888e-06
TFBS_ENCODE_0	0.132451	0.228196	0.133503	1.72287	1.00794	0.473178
TFBS_ENCODE.extend.500_0	0.343444	0.673728	0.0888196	1.96169	0.258615	0.000485315
Transcribed_Hoffman_0	0.345418	0.666796	0.127599	1.9304	0.369404	0.0129527
Transcribed_Hoffman.extend.500_0	0.763062	0.705269	0.0554465	0.924262	0.0726632	0.29464
TSS_Hoffman_0	0.0182189	0.0707701	0.0665863	3.88443	3.6548	0.42906
TSS_Hoffman.extend.500_0	0.0348255	0.159662	0.0509236	4.58461	1.46225	0.0120426
UTR_3_UCSC_0	0.0110542	0.0358954	0.025842	3.24721	2.33774	0.332006
UTR_3_UCSC.extend.500_0	0.0269311	0.0543546	0.0326804	2.01828	1.21348	0.394564
UTR_5_UCSC_0	0.00542453	-0.000521305	0.0311266	-0.0961014	5.73812	0.848922
UTR_5_UCSC.extend.500_0	0.0278058	0.0318773	0.0361598	1.14642	1.30044	0.910128
WeakEnhancer_Hoffman_0	0.0210925	0.085813	0.0886293	4.0684	4.20193	0.464478
WeakEnhancer_Hoffman.extend.500_0	0.0889585	0.207728	0.0738778	2.33511	0.830475	0.111206
CTCF, CCCTC-binding factor.DGF, digital genomic footprint. DHS, DNase I hypersensitive site. TFBS, transcription factor binding site. TSS, trscription start site.
