# Supplementary material for: Genome-wide association analyses identify 143 risk variants and putative regulatory mechanisms for type 2 diabetes
Source: Nat Commun. 2018 Jul 27;9:2941. doi: 10.1038/s41467-018-04951-w (PMC6063971; doi:10.1038/s41467-018-04951-w)
Supplement: Supplementary file 8 — Supplementary Data 6 [file 41467_2018_4951_MOESM8_ESM.xlsx]

## Sheet: Sheet1
Supplementary Data 6 Gene-set enrichment analysis of the meta-analysis data by MAGMA
Resource	GeneSet	N_genes	N_overlap	p	adjP	genes	link
GO_bp	go glucose homeostasis	168	9	6.01303e-08	0.000120756	TCF7L2:KCNJ11:MTNR1B:STAT3:HNF4A:PPARG:WFS1:TFAP2B:SLC30A8	http://www.broadinstitute.org/gsea/msigdb/cards/GO_GLUCOSE_HOMEOSTASIS
GO_bp	go carbohydrate homeostasis	168	9	6.01303e-08	0.000120756	TCF7L2:KCNJ11:MTNR1B:STAT3:HNF4A:PPARG:WFS1:TFAP2B:SLC30A8	http://www.broadinstitute.org/gsea/msigdb/cards/GO_CARBOHYDRATE_HOMEOSTASIS
GO_bp	go positive regulation of transcription from rna polymerase ii promoter	998	21	7.78736e-08	0.000120756	ZMIZ1:HHEX:CHUK:TCF7L2:ETS1:HMGA2:NFAT5:RAI1:HNF1B:STAT3:GLI2:FOXA2:HNF4A:PPARG:ATXN7:VEGFA:TFAP2B:KLF14:TNKS:GLIS3:CDKN2B	http://www.broadinstitute.org/gsea/msigdb/cards/GO_POSITIVE_REGULATION_OF_TRANSCRIPTION_FROM_RNA_POLYMERASE_II_PROMOTER
GO_bp	go regulation of peptide secretion	207	9	4.21754e-07	0.0004905	TCF7L2:KCNJ11:MTNR1B:ITPR2:GIPR:FOXA2:HNF4A:TFAP2B:SLC30A8	http://www.broadinstitute.org/gsea/msigdb/cards/GO_REGULATION_OF_PEPTIDE_SECRETION
GO_bp	go response to carbohydrate	167	8	6.57662e-07	0.000611889	TCF7L2:KCNJ11:HNF1B:GIPR:GCKR:HNF4A:LPL:SLC30A8	http://www.broadinstitute.org/gsea/msigdb/cards/GO_RESPONSE_TO_CARBOHYDRATE
GO_bp	go regulation of transcription from rna polymerase ii promoter	1772	27	1.04695e-06	0.000755575	ZMIZ1:HHEX:CHUK:TCF7L2:ETS1:HMGA2:HMG20A:NFAT5:RAI1:HNF1B:STAT3:GLI2:FOXA2:HNF4A:PPARG:ATXN7:WFS1:PAM:RREB1:VEGFA:TFAP2B:JAZF1:KLF14:TNKS:GLIS3:CDKN2B:TLE1	http://www.broadinstitute.org/gsea/msigdb/cards/GO_REGULATION_OF_TRANSCRIPTION_FROM_RNA_POLYMERASE_II_PROMOTER
GO_bp	go positive regulation of biosynthetic process	1795	27	1.35294e-06	0.000755575	ZMIZ1:HHEX:CHUK:TCF7L2:ETS1:HMGA2:NFAT5:RAI1:HNF1B:STAT3:GIPR:GLI2:FOXA2:HNF4A:PPARG:PTH1R:ATXN7:WFS1:RREB1:VEGFA:TFAP2B:RELN:KLF14:TNKS:TP53INP1:GLIS3:CDKN2B	http://www.broadinstitute.org/gsea/msigdb/cards/GO_POSITIVE_REGULATION_OF_BIOSYNTHETIC_PROCESS
GO_bp	go response to drug	426	12	1.42724e-06	0.000755575	CHUK:KCNQ1:KCNJ11:HNF1B:STAT3:HNF4A:PPARG:ACSL1:PAM:TFAP2B:SLC22A3:LPL	http://www.broadinstitute.org/gsea/msigdb/cards/GO_RESPONSE_TO_DRUG
GO_bp	go negative regulation of transcription from rna polymerase ii promoter	737	16	1.52978e-06	0.000755575	HHEX:TCF7L2:HMGA2:HMG20A:HNF1B:STAT3:GLI2:FOXA2:PPARG:WFS1:RREB1:VEGFA:TFAP2B:JAZF1:GLIS3:TLE1	http://www.broadinstitute.org/gsea/msigdb/cards/GO_NEGATIVE_REGULATION_OF_TRANSCRIPTION_FROM_RNA_POLYMERASE_II_PROMOTER
GO_bp	go negative regulation of cell cycle	431	12	1.62419e-06	0.000755575	MACF1:NOTCH2:CDC123:HHEX:TCF7L2:ETS1:HMGA2:TEX14:HNF4A:TNKS:TP53INP1:CDKN2B	http://www.broadinstitute.org/gsea/msigdb/cards/GO_NEGATIVE_REGULATION_OF_CELL_CYCLE
GO_bp	go positive regulation of gene expression	1722	26	1.99263e-06	0.0008427	ZMIZ1:HHEX:CHUK:TCF7L2:ETS1:HMGA2:SPRY2:NFAT5:RAI1:HNF1B:STAT3:GLI2:FOXA2:HNF4A:PPARG:ATXN7:RREB1:VEGFA:TFAP2B:RELN:KLF14:TNKS:TP53INP1:GLIS3:CDKN2B:TLE1	http://www.broadinstitute.org/gsea/msigdb/cards/GO_POSITIVE_REGULATION_OF_GENE_EXPRESSION
GO_bp	go regulation of peptide transport	254	9	2.69919e-06	0.00104638	TCF7L2:KCNJ11:MTNR1B:ITPR2:GIPR:FOXA2:HNF4A:TFAP2B:SLC30A8	http://www.broadinstitute.org/gsea/msigdb/cards/GO_REGULATION_OF_PEPTIDE_TRANSPORT
GO_bp	go regulation of protein secretion	386	11	3.07397e-06	0.00110001	TCF7L2:KCNJ11:MTNR1B:ITPR2:GIPR:FOXA2:HNF4A:PAM:TFAP2B:LPL:SLC30A8	http://www.broadinstitute.org/gsea/msigdb/cards/GO_REGULATION_OF_PROTEIN_SECRETION
GO_bp	go regulation of hormone secretion	260	9	3.32376e-06	0.00110444	TCF7L2:KCNJ11:MTNR1B:ITPR2:GIPR:FOXA2:HNF4A:TFAP2B:SLC30A8	http://www.broadinstitute.org/gsea/msigdb/cards/GO_REGULATION_OF_HORMONE_SECRETION
GO_bp	go pancreas development	73	5	4.61178e-06	0.00128838	HHEX:TCF7L2:HNF1B:GIPR:FOXA2	http://www.broadinstitute.org/gsea/msigdb/cards/GO_PANCREAS_DEVELOPMENT
GO_bp	go response to oxygen containing compound	1375	22	4.67552e-06	0.00128838	CHUK:TCF7L2:PLEKHA1:KCNQ1:KCNJ11:ETS1:ITPR2:SOCS2:KL:HNF1B:STAT3:OSBPL7:GIPR:GCKR:HNF4A:PPARG:ST6GAL1:ACSL1:PAM:LPL:TP53INP1:SLC30A8	http://www.broadinstitute.org/gsea/msigdb/cards/GO_RESPONSE_TO_OXYGEN_CONTAINING_COMPOUND
GO_bp	go regulation of hormone levels	475	12	4.7082e-06	0.00128838	CAMK2G:TCF7L2:PLEKHA1:KCNJ11:MTNR1B:ITPR2:HNF1B:GIPR:FOXA2:HNF4A:TFAP2B:SLC30A8	http://www.broadinstitute.org/gsea/msigdb/cards/GO_REGULATION_OF_HORMONE_LEVELS
GO_bp	go cell fate commitment	227	8	8.22971e-06	0.00207263	NOTCH2:TCF7L2:SPRY2:HNF1B:GLI2:FOXA2:EYA2:PPARG	http://www.broadinstitute.org/gsea/msigdb/cards/GO_CELL_FATE_COMMITMENT
GO_bp	go endocrine system development	123	6	8.46516e-06	0.00207263	HHEX:ETS1:HNF1B:GIPR:GLI2:FOXA2	http://www.broadinstitute.org/gsea/msigdb/cards/GO_ENDOCRINE_SYSTEM_DEVELOPMENT
GO_bp	go chemical homeostasis	869	16	1.35971e-05	0.00316269	TCF7L2:KCNJ11:MTNR1B:ITPR2:KL:STAT3:GIPR:GCKR:HNF4A:PPARG:PTH1R:WFS1:VEGFA:TFAP2B:LPL:SLC30A8	http://www.broadinstitute.org/gsea/msigdb/cards/GO_CHEMICAL_HOMEOSTASIS
GO_bp	go negative regulation of molecular function	1063	18	1.43398e-05	0.00317661	HHEX:TCF7L2:KCNQ1:MTNR1B:HMGA2:SOCS2:SPRY2:TEX14:GCKR:FOXA2:HNF4A:PPARG:WFS1:VEGFA:TFAP2B:TNKS:PINX1:CDKN2B	http://www.broadinstitute.org/gsea/msigdb/cards/GO_NEGATIVE_REGULATION_OF_MOLECULAR_FUNCTION
GO_bp	go regulation of cell proliferation	1487	22	1.67756e-05	0.00354728	NOTCH2:CDC123:ZMIZ1:HHEX:TCF7L2:ETS1:HMGA2:SPRY2:PRC1:FTO:STAT3:GLI2:HNF4A:PPARG:PTH1R:ST6GAL1:RREB1:VEGFA:TFAP2B:PINX1:TP53INP1:CDKN2B	http://www.broadinstitute.org/gsea/msigdb/cards/GO_REGULATION_OF_CELL_PROLIFERATION
GO_bp	go cell cycle	1308	20	2.41019e-05	0.00487488	MACF1:NOTCH2:CDC123:CAMK2G:TCF7L2:ARAP1:CCND2:KLHL42:HMGA2:SPRY2:USP3:PRC1:TEX14:BCL2L11:HORMAD2:POC5:TNKS:PINX1:TP53INP1:CDKN2B	http://www.broadinstitute.org/gsea/msigdb/cards/GO_CELL_CYCLE
GO_bp	go triglyceride homeostasis	30	3	2.81987e-05	0.00514576	GCKR:HNF4A:LPL	http://www.broadinstitute.org/gsea/msigdb/cards/GO_TRIGLYCERIDE_HOMEOSTASIS
GO_bp	go acylglycerol homeostasis	30	3	2.81987e-05	0.00514576	GCKR:HNF4A:LPL	http://www.broadinstitute.org/gsea/msigdb/cards/GO_ACYLGLYCEROL_HOMEOSTASIS
GO_bp	go regulation of cell development	831	15	3.03308e-05	0.00514576	MACF1:TCF7L2:HMGA2:HMG20A:HNF1B:STAT3:GLI2:FOXA2:PPARG:TNIK:ST6GAL1:SLC9B2:RREB1:VEGFA:RELN	http://www.broadinstitute.org/gsea/msigdb/cards/GO_REGULATION_OF_CELL_DEVELOPMENT
GO_bp	go primitive streak formation	11	2	3.2078e-05	0.00514576	HHEX:FOXA2	http://www.broadinstitute.org/gsea/msigdb/cards/GO_PRIMITIVE_STREAK_FORMATION
GO_bp	go positive regulation of synapse maturation	11	2	3.2078e-05	0.00514576	NRXN3:RELN	http://www.broadinstitute.org/gsea/msigdb/cards/GO_POSITIVE_REGULATION_OF_SYNAPSE_MATURATION
GO_bp	go regulation of hexokinase activity	11	2	3.2078e-05	0.00514576	GCKR:FOXA2	http://www.broadinstitute.org/gsea/msigdb/cards/GO_REGULATION_OF_HEXOKINASE_ACTIVITY
GO_bp	go cell cycle arrest	154	6	3.64022e-05	0.00564476	MACF1:NOTCH2:CDC123:TCF7L2:TP53INP1:CDKN2B	http://www.broadinstitute.org/gsea/msigdb/cards/GO_CELL_CYCLE_ARREST
GO_bp	go regulation of cell cycle	945	16	3.9482e-05	0.00592485	MACF1:NOTCH2:CDC123:HHEX:TCF7L2:ETS1:CCND2:HMGA2:STAT3:TEX14:BCL2L11:HNF4A:UBE2E2:TNKS:TP53INP1:CDKN2B	http://www.broadinstitute.org/gsea/msigdb/cards/GO_REGULATION_OF_CELL_CYCLE
GO_bp	go regulation of sequestering of triglyceride	12	2	4.25864e-05	0.00619099	PPARG:LPL	http://www.broadinstitute.org/gsea/msigdb/cards/GO_REGULATION_OF_SEQUESTERING_OF_TRIGLYCERIDE
GO_bp	go regulation of gastrulation	35	3	5.2663e-05	0.00714453	HNF1B:FOXA2:HNF4A	http://www.broadinstitute.org/gsea/msigdb/cards/GO_REGULATION_OF_GASTRULATION
GO_bp	go cellular response to ethanol	13	2	5.51238e-05	0.00714453	ITPR2:TP53INP1	http://www.broadinstitute.org/gsea/msigdb/cards/GO_CELLULAR_RESPONSE_TO_ETHANOL
GO_bp	go regulation of cholesterol storage	13	2	5.51238e-05	0.00714453	PPARG:LPL	http://www.broadinstitute.org/gsea/msigdb/cards/GO_REGULATION_OF_CHOLESTEROL_STORAGE
GO_bp	go response to alcohol	360	9	5.52887e-05	0.00714453	KCNJ11:ETS1:ITPR2:SOCS2:STAT3:OSBPL7:ST6GAL1:PAM:TP53INP1	http://www.broadinstitute.org/gsea/msigdb/cards/GO_RESPONSE_TO_ALCOHOL
GO_bp	go cell cycle process	1076	17	5.89312e-05	0.0072045	MACF1:NOTCH2:CDC123:CAMK2G:TCF7L2:ARAP1:KLHL42:HMGA2:SPRY2:PRC1:TEX14:BCL2L11:HORMAD2:TNKS:PINX1:TP53INP1:CDKN2B	http://www.broadinstitute.org/gsea/msigdb/cards/GO_CELL_CYCLE_PROCESS
GO_bp	go negative regulation of nitrogen compound metabolic process	1500	21	5.91112e-05	0.0072045	HHEX:TCF7L2:MTNR1B:HMGA2:HMG20A:HNF1B:STAT3:GLI2:FOXA2:HNF4A:PPARG:IGF2BP2:WFS1:RREB1:VEGFA:TFAP2B:JAZF1:TNKS:PINX1:GLIS3:TLE1	http://www.broadinstitute.org/gsea/msigdb/cards/GO_NEGATIVE_REGULATION_OF_NITROGEN_COMPOUND_METABOLIC_PROCESS
GO_bp	go regulation of secretion	694	13	6.03989e-05	0.0072045	TCF7L2:KCNQ1:KCNJ11:MTNR1B:ITPR2:C2CD4A:GIPR:FOXA2:HNF4A:PAM:TFAP2B:LPL:SLC30A8	http://www.broadinstitute.org/gsea/msigdb/cards/GO_REGULATION_OF_SECRETION
GO_bp	go cell fate specification	71	4	6.30838e-05	0.00722149	HNF1B:GLI2:FOXA2:EYA2	http://www.broadinstitute.org/gsea/msigdb/cards/GO_CELL_FATE_SPECIFICATION
GO_bp	go rhythmic process	297	8	6.81515e-05	0.00722149	PLEKHA1:MTNR1B:ETS1:RAI1:HNF1B:PPARG:PAM:VEGFA	http://www.broadinstitute.org/gsea/msigdb/cards/GO_RHYTHMIC_PROCESS
GO_bp	go post embryonic organ development	14	2	6.98554e-05	0.00722149	BCL2L11:VEGFA	http://www.broadinstitute.org/gsea/msigdb/cards/GO_POST_EMBRYONIC_ORGAN_DEVELOPMENT
GO_bp	go positive regulation of creb transcription factor activity	14	2	6.98554e-05	0.00722149	VEGFA:RELN	http://www.broadinstitute.org/gsea/msigdb/cards/GO_POSITIVE_REGULATION_OF_CREB_TRANSCRIPTION_FACTOR_ACTIVITY
GO_bp	go protein localization to chromosome telomeric region	14	2	6.98554e-05	0.00722149	TNKS:PINX1	http://www.broadinstitute.org/gsea/msigdb/cards/GO_PROTEIN_LOCALIZATION_TO_CHROMOSOME_TELOMERIC_REGION
GO_bp	go regulation of synapse maturation	14	2	6.98554e-05	0.00722149	NRXN3:RELN	http://www.broadinstitute.org/gsea/msigdb/cards/GO_REGULATION_OF_SYNAPSE_MATURATION
GO_bp	go insulin secretion	38	3	7.32351e-05	0.00740629	CAMK2G:HNF1B:SLC30A8	http://www.broadinstitute.org/gsea/msigdb/cards/GO_INSULIN_SECRETION
GO_bp	go cellular response to nutrient	39	3	8.12342e-05	0.00788649	FOXA2:PPARG:CDKN2B	http://www.broadinstitute.org/gsea/msigdb/cards/GO_CELLULAR_RESPONSE_TO_NUTRIENT
GO_bp	go response to hydroperoxide	15	2	8.69432e-05	0.00788649	CHUK:TP53INP1	http://www.broadinstitute.org/gsea/msigdb/cards/GO_RESPONSE_TO_HYDROPEROXIDE
GO_bp	go morphogenesis of an epithelial fold	15	2	8.69432e-05	0.00788649	HHEX:GLI2	http://www.broadinstitute.org/gsea/msigdb/cards/GO_MORPHOGENESIS_OF_AN_EPITHELIAL_FOLD
GO_bp	go negative regulation of telomerase activity	15	2	8.69432e-05	0.00788649	PPARG:PINX1	http://www.broadinstitute.org/gsea/msigdb/cards/GO_NEGATIVE_REGULATION_OF_TELOMERASE_ACTIVITY
GO_bp	go regulation of growth	628	12	8.70266e-05	0.00788649	MACF1:HMGA2:SOCS2:FTO:RAI1:HNF1B:STAT3:BCL2L11:HNF4A:PPARG:WFS1:VEGFA	http://www.broadinstitute.org/gsea/msigdb/cards/GO_REGULATION_OF_GROWTH
GO_bp	go positive regulation of response to stimulus	1887	24	8.96762e-05	0.00788649	MACF1:NOTCH2:HHEX:CHUK:TCF7L2:PLEKHA1:ARAP1:MTNR1B:ETS1:HMGA2:SOCS2:KL:SPRY2:STAT3:BCL2L11:TNIK:RREB1:HLA-DQB1:VEGFA:RELN:TNKS:LPL:TP53INP1:CDKN2B	http://www.broadinstitute.org/gsea/msigdb/cards/GO_POSITIVE_REGULATION_OF_RESPONSE_TO_STIMULUS
GO_bp	go endocrine pancreas development	40	3	8.98504e-05	0.00788649	HNF1B:GIPR:FOXA2	http://www.broadinstitute.org/gsea/msigdb/cards/GO_ENDOCRINE_PANCREAS_DEVELOPMENT
GO_bp	go homeostatic process	1328	19	9.43431e-05	0.00799431	TCF7L2:KCNJ11:MTNR1B:ITPR2:KL:FTO:STAT3:GIPR:GCKR:BCL2L11:HNF4A:PPARG:PTH1R:WFS1:VEGFA:TFAP2B:PINX1:LPL:SLC30A8	http://www.broadinstitute.org/gsea/msigdb/cards/GO_HOMEOSTATIC_PROCESS
GO_bp	go in utero embryonic development	310	8	9.45157e-05	0.00799431	ZMIZ1:HHEX:HNF1B:BCL2L11:GLI2:EIF2S2:MBNL1:VEGFA	http://www.broadinstitute.org/gsea/msigdb/cards/GO_IN_UTERO_EMBRYONIC_DEVELOPMENT
GO_bp	go regulation of lipid storage	41	3	9.9112e-05	0.00823338	FTO:PPARG:LPL	http://www.broadinstitute.org/gsea/msigdb/cards/GO_REGULATION_OF_LIPID_STORAGE
GO_bp	go monocyte differentiation	16	2	0.000106546	0.00854575	PPARG:VEGFA	http://www.broadinstitute.org/gsea/msigdb/cards/GO_MONOCYTE_DIFFERENTIATION
GO_bp	go negative regulation of potassium ion transmembrane transporter activity	16	2	0.000106546	0.00854575	KCNQ1:MTNR1B	http://www.broadinstitute.org/gsea/msigdb/cards/GO_NEGATIVE_REGULATION_OF_POTASSIUM_ION_TRANSMEMBRANE_TRANSPORTER_ACTIVITY
GO_bp	go regulation of telomerase activity	43	3	0.000119686	0.00943697	PPARG:TNKS:PINX1	http://www.broadinstitute.org/gsea/msigdb/cards/GO_REGULATION_OF_TELOMERASE_ACTIVITY
GO_bp	go regulation of transferase activity	937	15	0.000125057	0.0095123	HHEX:CCND2:SOCS2:SPRY2:GCKR:FOXA2:HNF4A:PPARG:TNIK:ACSL1:VEGFA:RELN:TNKS:PINX1:CDKN2B	http://www.broadinstitute.org/gsea/msigdb/cards/GO_REGULATION_OF_TRANSFERASE_ACTIVITY
GO_bp	go branching morphogenesis of an epithelial tube	131	5	0.000128274	0.0095123	HHEX:SPRY2:HNF1B:GLI2:VEGFA	http://www.broadinstitute.org/gsea/msigdb/cards/GO_BRANCHING_MORPHOGENESIS_OF_AN_EPITHELIAL_TUBE
GO_bp	go negative regulation of telomere maintenance via telomere lengthening	17	2	0.000128821	0.0095123	TNKS:PINX1	http://www.broadinstitute.org/gsea/msigdb/cards/GO_NEGATIVE_REGULATION_OF_TELOMERE_MAINTENANCE_VIA_TELOMERE_LENGTHENING
GO_bp	go regulation of stem cell population maintenance	17	2	0.000128821	0.0095123	HMGA2:HNF1B	http://www.broadinstitute.org/gsea/msigdb/cards/GO_REGULATION_OF_STEM_CELL_POPULATION_MAINTENANCE
GO_bp	go regulation of cell differentiation	1483	20	0.000146682	0.0106619	MACF1:TCF7L2:ETS1:HMGA2:SPRY2:HMG20A:FTO:HNF1B:STAT3:GLI2:FOXA2:PPARG:TNIK:ST6GAL1:SLC9B2:RREB1:VEGFA:TFAP2B:RELN:LPL	http://www.broadinstitute.org/gsea/msigdb/cards/GO_REGULATION_OF_CELL_DIFFERENTIATION
GO_bp	go regulation of delayed rectifier potassium channel activity	18	2	0.00015392	0.0106871	KCNQ1:MTNR1B	http://www.broadinstitute.org/gsea/msigdb/cards/GO_REGULATION_OF_DELAYED_RECTIFIER_POTASSIUM_CHANNEL_ACTIVITY
GO_bp	go positive regulation of mitochondrial membrane permeability	18	2	0.00015392	0.0106871	BCL2L11:EYA2	http://www.broadinstitute.org/gsea/msigdb/cards/GO_POSITIVE_REGULATION_OF_MITOCHONDRIAL_MEMBRANE_PERMEABILITY
GO_bp	go osteoblast development	18	2	0.00015392	0.0106871	GLI2:PTH1R	http://www.broadinstitute.org/gsea/msigdb/cards/GO_OSTEOBLAST_DEVELOPMENT
GO_bp	go regulation of cell morphogenesis involved in differentiation	335	8	0.000169549	0.0115991	MACF1:TCF7L2:FOXA2:TNIK:ST6GAL1:RREB1:VEGFA:RELN	http://www.broadinstitute.org/gsea/msigdb/cards/GO_REGULATION_OF_CELL_MORPHOGENESIS_INVOLVED_IN_DIFFERENTIATION
GO_bp	go negative regulation of cell death	867	14	0.000179677	0.0121138	NOTCH2:TCF7L2:MTNR1B:HMGA2:SOCS2:SPRY2:HNF1B:STAT3:GLI2:ST6GAL1:WFS1:VEGFA:TFAP2B:TLE1	http://www.broadinstitute.org/gsea/msigdb/cards/GO_NEGATIVE_REGULATION_OF_CELL_DEATH
GO_bp	go negative regulation of phosphorylation	419	9	0.000192118	0.0127676	HHEX:SOCS2:SPRY2:STAT3:GCKR:FOXA2:HNF4A:ATXN7:CDKN2B	http://www.broadinstitute.org/gsea/msigdb/cards/GO_NEGATIVE_REGULATION_OF_PHOSPHORYLATION
GO_bp	go divalent inorganic cation homeostasis	342	8	0.000197793	0.0129596	MTNR1B:ITPR2:KL:GIPR:PTH1R:WFS1:TFAP2B:SLC30A8	http://www.broadinstitute.org/gsea/msigdb/cards/GO_DIVALENT_INORGANIC_CATION_HOMEOSTASIS
GO_bp	go cellular response to growth hormone stimulus	20	2	0.000213189	0.0135746	SOCS2:STAT3	http://www.broadinstitute.org/gsea/msigdb/cards/GO_CELLULAR_RESPONSE_TO_GROWTH_HORMONE_STIMULUS
GO_bp	go positive regulation of cell communication	1524	20	0.00021379	0.0135746	MACF1:NOTCH2:HHEX:CHUK:TCF7L2:ARAP1:MTNR1B:SOCS2:KL:SPRY2:STAT3:GIPR:BCL2L11:TNIK:VEGFA:RELN:TNKS:TP53INP1:SLC30A8:CDKN2B	http://www.broadinstitute.org/gsea/msigdb/cards/GO_POSITIVE_REGULATION_OF_CELL_COMMUNICATION
GO_bp	go mitochondrial membrane organization	92	4	0.000215932	0.0135746	STAT3:BCL2L11:EYA2:SAMM50	http://www.broadinstitute.org/gsea/msigdb/cards/GO_MITOCHONDRIAL_MEMBRANE_ORGANIZATION
GO_bp	go response to estradiol	146	5	0.000231622	0.0141836	KCNJ11:ETS1:SOCS2:STAT3:PAM	http://www.broadinstitute.org/gsea/msigdb/cards/GO_RESPONSE_TO_ESTRADIOL
GO_bp	go artery morphogenesis	51	3	0.000233705	0.0141836	ZMIZ1:VEGFA:TFAP2B	http://www.broadinstitute.org/gsea/msigdb/cards/GO_ARTERY_MORPHOGENESIS
GO_bp	go negative regulation of transferase activity	350	8	0.000234767	0.0141836	HHEX:SOCS2:SPRY2:GCKR:FOXA2:PPARG:PINX1:CDKN2B	http://www.broadinstitute.org/gsea/msigdb/cards/GO_NEGATIVE_REGULATION_OF_TRANSFERASE_ACTIVITY
GO_bp	go histone deubiquitination	21	2	0.000247651	0.0145832	USP3:ATXN7	http://www.broadinstitute.org/gsea/msigdb/cards/GO_HISTONE_DEUBIQUITINATION
GO_bp	go negative regulation of potassium ion transmembrane transport	21	2	0.000247651	0.0145832	KCNQ1:MTNR1B	http://www.broadinstitute.org/gsea/msigdb/cards/GO_NEGATIVE_REGULATION_OF_POTASSIUM_ION_TRANSMEMBRANE_TRANSPORT
GO_bp	go negative regulation of carbohydrate metabolic process	52	3	0.000252034	0.0146558	STAT3:GCKR:FOXA2	http://www.broadinstitute.org/gsea/msigdb/cards/GO_NEGATIVE_REGULATION_OF_CARBOHYDRATE_METABOLIC_PROCESS
GO_bp	go cellular response to virus	22	2	0.000285522	0.0161981	BCL2L11:GLI2	http://www.broadinstitute.org/gsea/msigdb/cards/GO_CELLULAR_RESPONSE_TO_VIRUS
GO_bp	go regulation of mitochondrial membrane permeability involved in apoptotic process	22	2	0.000285522	0.0161981	BCL2L11:EYA2	http://www.broadinstitute.org/gsea/msigdb/cards/GO_REGULATION_OF_MITOCHONDRIAL_MEMBRANE_PERMEABILITY_INVOLVED_IN_APOPTOTIC_PROCESS
GO_bp	go regulation of sequence specific dna binding transcription factor activity	361	8	0.00029484	0.0164506	CHUK:TCF7L2:FOXA2:HNF4A:PPARG:WFS1:VEGFA:RELN	http://www.broadinstitute.org/gsea/msigdb/cards/GO_REGULATION_OF_SEQUENCE_SPECIFIC_DNA_BINDING_TRANSCRIPTION_FACTOR_ACTIVITY
GO_bp	go gastrulation	153	5	0.000298128	0.0164506	HHEX:HMGA2:HNF1B:FOXA2:EYA2	http://www.broadinstitute.org/gsea/msigdb/cards/GO_GASTRULATION
GO_bp	go regulation of developmental growth	286	7	0.000300581	0.0164506	MACF1:FTO:RAI1:HNF1B:STAT3:BCL2L11:VEGFA	http://www.broadinstitute.org/gsea/msigdb/cards/GO_REGULATION_OF_DEVELOPMENTAL_GROWTH
GO_bp	go response to estrogen	217	6	0.000308341	0.0166791	KCNJ11:ETS1:SOCS2:STAT3:PPARG:PAM	http://www.broadinstitute.org/gsea/msigdb/cards/GO_RESPONSE_TO_ESTROGEN
GO_bp	go negative regulation of phosphorus metabolic process	538	10	0.000347006	0.018344	HHEX:MTNR1B:SOCS2:SPRY2:STAT3:GCKR:FOXA2:HNF4A:ATXN7:CDKN2B	http://www.broadinstitute.org/gsea/msigdb/cards/GO_NEGATIVE_REGULATION_OF_PHOSPHORUS_METABOLIC_PROCESS
GO_bp	go negative regulation of phosphate metabolic process	538	10	0.000347006	0.018344	HHEX:MTNR1B:SOCS2:SPRY2:STAT3:GCKR:FOXA2:HNF4A:ATXN7:CDKN2B	http://www.broadinstitute.org/gsea/msigdb/cards/GO_NEGATIVE_REGULATION_OF_PHOSPHATE_METABOLIC_PROCESS
GO_bp	go response to purine containing compound	158	5	0.000354179	0.0185128	KCNQ1:KCNJ11:ITPR2:HNF4A:PPARG	http://www.broadinstitute.org/gsea/msigdb/cards/GO_RESPONSE_TO_PURINE_CONTAINING_COMPOUND
GO_bp	go spinal cord patterning	24	2	0.000372039	0.0192303	GLI2:RELN	http://www.broadinstitute.org/gsea/msigdb/cards/GO_SPINAL_CORD_PATTERNING
GO_bp	go peptide secretion	58	3	0.000384365	0.0196491	CAMK2G:HNF1B:SLC30A8	http://www.broadinstitute.org/gsea/msigdb/cards/GO_PEPTIDE_SECRETION
GO_bp	go positive regulation of cell morphogenesis involved in differentiation	161	5	0.000391572	0.0197999	MACF1:TCF7L2:RREB1:VEGFA:RELN	http://www.broadinstitute.org/gsea/msigdb/cards/GO_POSITIVE_REGULATION_OF_CELL_MORPHOGENESIS_INVOLVED_IN_DIFFERENTIATION
GO_bp	go fat cell differentiation	105	4	0.000398964	0.0198299	TCF7L2:HMGA2:PPARG:TFAP2B	http://www.broadinstitute.org/gsea/msigdb/cards/GO_FAT_CELL_DIFFERENTIATION
GO_bp	go negative regulation of cell proliferation	639	11	0.000400897	0.0198299	NOTCH2:ETS1:SPRY2:STAT3:HNF4A:PPARG:PTH1R:TFAP2B:PINX1:TP53INP1:CDKN2B	http://www.broadinstitute.org/gsea/msigdb/cards/GO_NEGATIVE_REGULATION_OF_CELL_PROLIFERATION
GO_bp	go negative regulation of gene expression	1482	19	0.000404952	0.0198299	HHEX:TCF7L2:KCNQ1:HMGA2:HMG20A:HNF1B:STAT3:GLI2:FOXA2:HNF4A:PPARG:IGF2BP2:WFS1:RREB1:VEGFA:TFAP2B:JAZF1:GLIS3:TLE1	http://www.broadinstitute.org/gsea/msigdb/cards/GO_NEGATIVE_REGULATION_OF_GENE_EXPRESSION
GO_bp	go vasculogenesis	59	3	0.000410452	0.0198898	ZMIZ1:HHEX:VEGFA	http://www.broadinstitute.org/gsea/msigdb/cards/GO_VASCULOGENESIS
GO_bp	go epithelial tube branching involved in lung morphogenesis	25	2	0.000420956	0.0201885	HHEX:SPRY2	http://www.broadinstitute.org/gsea/msigdb/cards/GO_EPITHELIAL_TUBE_BRANCHING_INVOLVED_IN_LUNG_MORPHOGENESIS
GO_bp	go organ morphogenesis	839	13	0.000430693	0.0204447	NOTCH2:ZMIZ1:HHEX:PLEKHA1:SPRY2:HNF1B:STAT3:BCL2L11:GLI2:PAM:VEGFA:TFAP2B:TLE1	http://www.broadinstitute.org/gsea/msigdb/cards/GO_ORGAN_MORPHOGENESIS
GO_bp	go chondrocyte differentiation	60	3	0.00043778	0.0204853	HMGA2:GLI2:PTH1R	http://www.broadinstitute.org/gsea/msigdb/cards/GO_CHONDROCYTE_DIFFERENTIATION
GO_bp	go lipid homeostasis	108	4	0.000454147	0.0204853	GCKR:HNF4A:PPARG:LPL	http://www.broadinstitute.org/gsea/msigdb/cards/GO_LIPID_HOMEOSTASIS
GO_bp	go regulation of protein localization	947	14	0.000459918	0.0204853	TCF7L2:KCNJ11:MTNR1B:ITPR2:GIPR:BCL2L11:FOXA2:HNF4A:PAM:VEGFA:TFAP2B:PINX1:LPL:SLC30A8	http://www.broadinstitute.org/gsea/msigdb/cards/GO_REGULATION_OF_PROTEIN_LOCALIZATION
GO_bp	go mesodermal cell differentiation	26	2	0.00047382	0.0204853	HMGA2:EYA2	http://www.broadinstitute.org/gsea/msigdb/cards/GO_MESODERMAL_CELL_DIFFERENTIATION
GO_bp	go response to interleukin 6	26	2	0.00047382	0.0204853	STAT3:FOXA2	http://www.broadinstitute.org/gsea/msigdb/cards/GO_RESPONSE_TO_INTERLEUKIN_6
GO_bp	go temperature homeostasis	26	2	0.00047382	0.0204853	FTO:STAT3	http://www.broadinstitute.org/gsea/msigdb/cards/GO_TEMPERATURE_HOMEOSTASIS
GO_bp	go regulation of mesonephros development	26	2	0.00047382	0.0204853	HNF1B:VEGFA	http://www.broadinstitute.org/gsea/msigdb/cards/GO_REGULATION_OF_MESONEPHROS_DEVELOPMENT
GO_bp	go negative regulation of telomere maintenance	26	2	0.00047382	0.0204853	TNKS:PINX1	http://www.broadinstitute.org/gsea/msigdb/cards/GO_NEGATIVE_REGULATION_OF_TELOMERE_MAINTENANCE
GO_bp	go intracellular receptor signaling pathway	167	5	0.000475583	0.0204853	NOTCH2:CHUK:STAT3:HNF4A:PPARG	http://www.broadinstitute.org/gsea/msigdb/cards/GO_INTRACELLULAR_RECEPTOR_SIGNALING_PATHWAY
GO_bp	go morphogenesis of a branching structure	167	5	0.000475583	0.0204853	HHEX:SPRY2:HNF1B:GLI2:VEGFA	http://www.broadinstitute.org/gsea/msigdb/cards/GO_MORPHOGENESIS_OF_A_BRANCHING_STRUCTURE
GO_bp	go appendage development	169	5	0.000506503	0.0214205	BCL2L11:GLI2:MBNL1:PAM:TFAP2B	http://www.broadinstitute.org/gsea/msigdb/cards/GO_APPENDAGE_DEVELOPMENT
GO_bp	go limb development	169	5	0.000506503	0.0214205	BCL2L11:GLI2:MBNL1:PAM:TFAP2B	http://www.broadinstitute.org/gsea/msigdb/cards/GO_LIMB_DEVELOPMENT
GO_bp	go negative regulation of dna metabolic process	111	4	0.000514897	0.0214297	HMGA2:PPARG:TNKS:PINX1	http://www.broadinstitute.org/gsea/msigdb/cards/GO_NEGATIVE_REGULATION_OF_DNA_METABOLIC_PROCESS
GO_bp	go regulation of vascular endothelial growth factor receptor signaling pathway	27	2	0.000530759	0.0214297	HHEX:VEGFA	http://www.broadinstitute.org/gsea/msigdb/cards/GO_REGULATION_OF_VASCULAR_ENDOTHELIAL_GROWTH_FACTOR_RECEPTOR_SIGNALING_PATHWAY
GO_bp	go gastrulation with mouth forming second	27	2	0.000530759	0.0214297	HHEX:FOXA2	http://www.broadinstitute.org/gsea/msigdb/cards/GO_GASTRULATION_WITH_MOUTH_FORMING_SECOND
GO_bp	go positive regulation of transcription from rna polymerase ii promoter involved in cellular response to chemical stimulus	27	2	0.000530759	0.0214297	FOXA2:VEGFA	http://www.broadinstitute.org/gsea/msigdb/cards/GO_POSITIVE_REGULATION_OF_TRANSCRIPTION_FROM_RNA_POLYMERASE_II_PROMOTER_INVOLVED_IN_CELLULAR_RESPONSE_TO_CHEMICAL_STIMULUS
GO_bp	go negative regulation of chromosome segregation	27	2	0.000530759	0.0214297	TEX14:TNKS	http://www.broadinstitute.org/gsea/msigdb/cards/GO_NEGATIVE_REGULATION_OF_CHROMOSOME_SEGREGATION
GO_bp	go regulation of carbohydrate metabolic process	171	5	0.000538968	0.0214297	STAT3:GCKR:FOXA2:HNF4A:PTH1R	http://www.broadinstitute.org/gsea/msigdb/cards/GO_REGULATION_OF_CARBOHYDRATE_METABOLIC_PROCESS
GO_bp	go signal release	171	5	0.000538968	0.0214297	CAMK2G:NRXN3:C2CD4A:HNF1B:SLC30A8	http://www.broadinstitute.org/gsea/msigdb/cards/GO_SIGNAL_RELEASE
GO_bp	go regulation of stem cell differentiation	113	4	0.000558664	0.0217157	TCF7L2:HMGA2:HNF1B:FOXA2	http://www.broadinstitute.org/gsea/msigdb/cards/GO_REGULATION_OF_STEM_CELL_DIFFERENTIATION
GO_bp	go ovulation cycle	113	4	0.000558664	0.0217157	PLEKHA1:ETS1:PAM:VEGFA	http://www.broadinstitute.org/gsea/msigdb/cards/GO_OVULATION_CYCLE
GO_bp	go positive regulation of insulin secretion	64	3	0.000560164	0.0217157	TCF7L2:GIPR:SLC30A8	http://www.broadinstitute.org/gsea/msigdb/cards/GO_POSITIVE_REGULATION_OF_INSULIN_SECRETION
GO_bp	go regulation of embryonic development	114	4	0.000581568	0.0219381	HNF1B:LAMA1:FOXA2:HNF4A	http://www.broadinstitute.org/gsea/msigdb/cards/GO_REGULATION_OF_EMBRYONIC_DEVELOPMENT
GO_bp	go regulation of macrophage derived foam cell differentiation	28	2	0.000591899	0.0219381	PPARG:LPL	http://www.broadinstitute.org/gsea/msigdb/cards/GO_REGULATION_OF_MACROPHAGE_DERIVED_FOAM_CELL_DIFFERENTIATION
GO_bp	go regulation of endoplasmic reticulum unfolded protein response	28	2	0.000591899	0.0219381	BCL2L11:WFS1	http://www.broadinstitute.org/gsea/msigdb/cards/GO_REGULATION_OF_ENDOPLASMIC_RETICULUM_UNFOLDED_PROTEIN_RESPONSE
GO_bp	go cell fate commitment involved in formation of primary germ layer	28	2	0.000591899	0.0219381	HNF1B:EYA2	http://www.broadinstitute.org/gsea/msigdb/cards/GO_CELL_FATE_COMMITMENT_INVOLVED_IN_FORMATION_OF_PRIMARY_GERM_LAYER
GO_bp	go dopaminergic neuron differentiation	28	2	0.000591899	0.0219381	FOXA2:VEGFA	http://www.broadinstitute.org/gsea/msigdb/cards/GO_DOPAMINERGIC_NEURON_DIFFERENTIATION
GO_bp	go regulation of behavior	65	3	0.000594196	0.0219381	MTNR1B:STAT3:RELN	http://www.broadinstitute.org/gsea/msigdb/cards/GO_REGULATION_OF_BEHAVIOR
GO_bp	go regulation of kinase activity	768	12	0.000610849	0.0223754	HHEX:CCND2:SOCS2:SPRY2:GCKR:FOXA2:HNF4A:TNIK:ACSL1:VEGFA:RELN:CDKN2B	http://www.broadinstitute.org/gsea/msigdb/cards/GO_REGULATION_OF_KINASE_ACTIVITY
GO_bp	go regulation of multicellular organism growth	66	3	0.000629672	0.0228846	FTO:RAI1:STAT3	http://www.broadinstitute.org/gsea/msigdb/cards/GO_REGULATION_OF_MULTICELLULAR_ORGANISM_GROWTH
GO_bp	go mammary gland development	117	4	0.000654519	0.0229928	BCL2L11:GLI2:PAM:VEGFA	http://www.broadinstitute.org/gsea/msigdb/cards/GO_MAMMARY_GLAND_DEVELOPMENT
GO_bp	go regulation of cgmp metabolic process	29	2	0.000657362	0.0229928	MTNR1B:VEGFA	http://www.broadinstitute.org/gsea/msigdb/cards/GO_REGULATION_OF_CGMP_METABOLIC_PROCESS
GO_bp	go neutral lipid biosynthetic process	29	2	0.000657362	0.0229928	AGMO:LPL	http://www.broadinstitute.org/gsea/msigdb/cards/GO_NEUTRAL_LIPID_BIOSYNTHETIC_PROCESS
GO_bp	go acylglycerol biosynthetic process	29	2	0.000657362	0.0229928	AGMO:LPL	http://www.broadinstitute.org/gsea/msigdb/cards/GO_ACYLGLYCEROL_BIOSYNTHETIC_PROCESS
GO_bp	go regulation of neuron migration	29	2	0.000657362	0.0229928	STAT3:RELN	http://www.broadinstitute.org/gsea/msigdb/cards/GO_REGULATION_OF_NEURON_MIGRATION
GO_bp	go regulation of multicellular organismal development	1663	20	0.000685672	0.0238041	MACF1:HHEX:TCF7L2:ETS1:KL:NRXN3:HMG20A:HNF1B:STAT3:LAMA1:GLI2:FOXA2:HNF4A:PPARG:TNIK:SLC9B2:ANKH:RREB1:VEGFA:RELN	http://www.broadinstitute.org/gsea/msigdb/cards/GO_REGULATION_OF_MULTICELLULAR_ORGANISMAL_DEVELOPMENT
GO_bp	go negative regulation of kinase activity	249	6	0.000700933	0.0241181	HHEX:SOCS2:SPRY2:GCKR:FOXA2:CDKN2B	http://www.broadinstitute.org/gsea/msigdb/cards/GO_NEGATIVE_REGULATION_OF_KINASE_ACTIVITY
GO_bp	go regulation of tyrosine phosphorylation of stat protein	68	3	0.000705086	0.0241181	STAT3:HNF4A:VEGFA	http://www.broadinstitute.org/gsea/msigdb/cards/GO_REGULATION_OF_TYROSINE_PHOSPHORYLATION_OF_STAT_PROTEIN
GO_bp	go growth	409	8	0.000725616	0.02434	NOTCH2:ZMIZ1:HHEX:PLEKHA1:SPRY2:HNF1B:GLI2:VEGFA	http://www.broadinstitute.org/gsea/msigdb/cards/GO_GROWTH
GO_bp	go regulation of endoplasmic reticulum stress induced intrinsic apoptotic signaling pathway	30	2	0.000727269	0.02434	BCL2L11:WFS1	http://www.broadinstitute.org/gsea/msigdb/cards/GO_REGULATION_OF_ENDOPLASMIC_RETICULUM_STRESS_INDUCED_INTRINSIC_APOPTOTIC_SIGNALING_PATHWAY
GO_bp	go response to growth hormone	30	2	0.000727269	0.02434	SOCS2:STAT3	http://www.broadinstitute.org/gsea/msigdb/cards/GO_RESPONSE_TO_GROWTH_HORMONE
GO_bp	go regulation of transport	1795	21	0.000749478	0.0248044	CAMK2G:TCF7L2:KCNQ1:KCNJ11:MTNR1B:ITPR2:C2CD4A:GIPR:GCKR:BCL2L11:FOXA2:HNF4A:PPARG:WFS1:PAM:VEGFA:TFAP2B:RELN:LPL:KCNU1:SLC30A8	http://www.broadinstitute.org/gsea/msigdb/cards/GO_REGULATION_OF_TRANSPORT
GO_bp	go cardiovascular system development	786	12	0.000757144	0.0248044	NOTCH2:ZMIZ1:HHEX:TCF7L2:KCNQ1:ETS1:NRXN3:GLI2:PPARG:PAM:VEGFA:TFAP2B	http://www.broadinstitute.org/gsea/msigdb/cards/GO_CARDIOVASCULAR_SYSTEM_DEVELOPMENT
GO_bp	go circulatory system development	786	12	0.000757144	0.0248044	NOTCH2:ZMIZ1:HHEX:TCF7L2:KCNQ1:ETS1:NRXN3:GLI2:PPARG:PAM:VEGFA:TFAP2B	http://www.broadinstitute.org/gsea/msigdb/cards/GO_CIRCULATORY_SYSTEM_DEVELOPMENT
GO_bp	go endoderm development	70	3	0.00078668	0.0254141	HHEX:HMGA2:HNF1B	http://www.broadinstitute.org/gsea/msigdb/cards/GO_ENDODERM_DEVELOPMENT
GO_bp	go regulation of membrane permeability	70	3	0.00078668	0.0254141	STAT3:BCL2L11:EYA2	http://www.broadinstitute.org/gsea/msigdb/cards/GO_REGULATION_OF_MEMBRANE_PERMEABILITY
GO_bp	go developmental growth	332	7	0.00080345	0.0257769	NOTCH2:ZMIZ1:HHEX:PLEKHA1:SPRY2:HNF1B:GLI2	http://www.broadinstitute.org/gsea/msigdb/cards/GO_DEVELOPMENTAL_GROWTH
GO_bp	go regulation of body fluid levels	504	9	0.000817338	0.0260429	ITPR2:TSPAN8:FOXA2:HNF4A:WFS1:PAM:VEGFA:TFAP2B:DGKB	http://www.broadinstitute.org/gsea/msigdb/cards/GO_REGULATION_OF_BODY_FLUID_LEVELS
GO_bp	go sex differentiation	257	6	0.000843786	0.0267027	PLEKHA1:HNF1B:BCL2L11:EIF2S2:HNF4A:VEGFA	http://www.broadinstitute.org/gsea/msigdb/cards/GO_SEX_DIFFERENTIATION
GO_bp	go peptide transport	72	3	0.000874727	0.0273191	CAMK2G:HNF1B:SLC30A8	http://www.broadinstitute.org/gsea/msigdb/cards/GO_PEPTIDE_TRANSPORT
GO_bp	go negative regulation of dna biosynthetic process	32	2	0.000880883	0.0273191	PPARG:PINX1	http://www.broadinstitute.org/gsea/msigdb/cards/GO_NEGATIVE_REGULATION_OF_DNA_BIOSYNTHETIC_PROCESS
GO_bp	go negative regulation of potassium ion transport	32	2	0.000880883	0.0273191	KCNQ1:MTNR1B	http://www.broadinstitute.org/gsea/msigdb/cards/GO_NEGATIVE_REGULATION_OF_POTASSIUM_ION_TRANSPORT
GO_bp	go regulation of cell death	1463	18	0.000915005	0.0281894	NOTCH2:TCF7L2:MTNR1B:ETS1:HMGA2:SOCS2:SPRY2:HNF1B:STAT3:BCL2L11:GLI2:PPARG:ST6GAL1:WFS1:VEGFA:TFAP2B:TP53INP1:TLE1	http://www.broadinstitute.org/gsea/msigdb/cards/GO_REGULATION_OF_CELL_DEATH
GO_bp	go response to organic cyclic compound	910	13	0.000954136	0.0284072	KCNQ1:KCNJ11:ETS1:ITPR2:SOCS2:HNF1B:STAT3:OSBPL7:GLI2:HNF4A:PPARG:ACSL1:PAM	http://www.broadinstitute.org/gsea/msigdb/cards/GO_RESPONSE_TO_ORGANIC_CYCLIC_COMPOUND
GO_bp	go response to nutrient	191	5	0.00096056	0.0284072	GIPR:FOXA2:PPARG:ACSL1:CDKN2B	http://www.broadinstitute.org/gsea/msigdb/cards/GO_RESPONSE_TO_NUTRIENT
GO_bp	go embryonic digestive tract development	33	2	0.000964818	0.0284072	HNF1B:GLI2	http://www.broadinstitute.org/gsea/msigdb/cards/GO_EMBRYONIC_DIGESTIVE_TRACT_DEVELOPMENT
GO_bp	go extrinsic apoptotic signaling pathway in absence of ligand	33	2	0.000964818	0.0284072	BCL2L11:EYA2	http://www.broadinstitute.org/gsea/msigdb/cards/GO_EXTRINSIC_APOPTOTIC_SIGNALING_PATHWAY_IN_ABSENCE_OF_LIGAND
GO_bp	go signal transduction in absence of ligand	33	2	0.000964818	0.0284072	BCL2L11:EYA2	http://www.broadinstitute.org/gsea/msigdb/cards/GO_SIGNAL_TRANSDUCTION_IN_ABSENCE_OF_LIGAND
GO_bp	go negative regulation of mitotic nuclear division	33	2	0.000964818	0.0284072	TEX14:TNKS	http://www.broadinstitute.org/gsea/msigdb/cards/GO_NEGATIVE_REGULATION_OF_MITOTIC_NUCLEAR_DIVISION
GO_bp	go positive regulation of fatty acid metabolic process	33	2	0.000964818	0.0284072	HNF4A:PPARG	http://www.broadinstitute.org/gsea/msigdb/cards/GO_POSITIVE_REGULATION_OF_FATTY_ACID_METABOLIC_PROCESS
GO_bp	go positive regulation of cell proliferation	810	12	0.000997344	0.0290331	CDC123:ZMIZ1:ETS1:HMGA2:PRC1:STAT3:GLI2:PTH1R:ST6GAL1:RREB1:VEGFA:TFAP2B	http://www.broadinstitute.org/gsea/msigdb/cards/GO_POSITIVE_REGULATION_OF_CELL_PROLIFERATION
GO_bp	go response to cytokine	709	11	0.000998558	0.0290331	CAMK2G:CHUK:KCNJ11:ETS1:SOCS2:STAT3:FOXA2:ACSL1:YTHDC2:HLA-DQB1:SLC30A8	http://www.broadinstitute.org/gsea/msigdb/cards/GO_RESPONSE_TO_CYTOKINE
GO_bp	go artery development	75	3	0.0010195	0.0294578	ZMIZ1:VEGFA:TFAP2B	http://www.broadinstitute.org/gsea/msigdb/cards/GO_ARTERY_DEVELOPMENT
GO_bp	go organ formation	34	2	0.00105365	0.0297066	HHEX:GLI2	http://www.broadinstitute.org/gsea/msigdb/cards/GO_ORGAN_FORMATION
GO_bp	go platelet derived growth factor receptor signaling pathway	34	2	0.00105365	0.0297066	PLEKHA1:VEGFA	http://www.broadinstitute.org/gsea/msigdb/cards/GO_PLATELET_DERIVED_GROWTH_FACTOR_RECEPTOR_SIGNALING_PATHWAY
GO_bp	go negative regulation of cation channel activity	34	2	0.00105365	0.0297066	KCNQ1:MTNR1B	http://www.broadinstitute.org/gsea/msigdb/cards/GO_NEGATIVE_REGULATION_OF_CATION_CHANNEL_ACTIVITY
GO_bp	go renal water homeostasis	34	2	0.00105365	0.0297066	WFS1:TFAP2B	http://www.broadinstitute.org/gsea/msigdb/cards/GO_RENAL_WATER_HOMEOSTASIS
GO_bp	go multicellular organismal homeostasis	268	6	0.00107676	0.0301752	FTO:STAT3:PTH1R:WFS1:VEGFA:TFAP2B	http://www.broadinstitute.org/gsea/msigdb/cards/GO_MULTICELLULAR_ORGANISMAL_HOMEOSTASIS
GO_bp	go regulation of phosphorus metabolic process	1603	19	0.00108548	0.0302373	HHEX:MTNR1B:CCND2:SOCS2:KL:SPRY2:STAT3:GIPR:GCKR:FOXA2:HNF4A:PTH1R:ATXN7:TNIK:WFS1:ACSL1:VEGFA:RELN:CDKN2B	http://www.broadinstitute.org/gsea/msigdb/cards/GO_REGULATION_OF_PHOSPHORUS_METABOLIC_PROCESS
GO_bp	go transcription from rna polymerase ii promoter	720	11	0.00113941	0.0312755	NOTCH2:ETS1:HMGA2:NFAT5:STAT3:GLI2:HNF4A:PPARG:RREB1:TFAP2B:GLIS3	http://www.broadinstitute.org/gsea/msigdb/cards/GO_TRANSCRIPTION_FROM_RNA_POLYMERASE_II_PROMOTER
GO_bp	go negative regulation of epithelial cell apoptotic process	35	2	0.0011475	0.0312755	TCF7L2:WFS1	http://www.broadinstitute.org/gsea/msigdb/cards/GO_NEGATIVE_REGULATION_OF_EPITHELIAL_CELL_APOPTOTIC_PROCESS
GO_bp	go bone remodeling	35	2	0.0011475	0.0312755	NOTCH2:PTH1R	http://www.broadinstitute.org/gsea/msigdb/cards/GO_BONE_REMODELING
GO_bp	go negative regulation of mitotic cell cycle	198	5	0.00115636	0.0312755	HMGA2:TEX14:HNF4A:TNKS:CDKN2B	http://www.broadinstitute.org/gsea/msigdb/cards/GO_NEGATIVE_REGULATION_OF_MITOTIC_CELL_CYCLE
GO_bp	go regulation of transporter activity	198	5	0.00115636	0.0312755	KCNQ1:KCNJ11:MTNR1B:PPARG:RELN	http://www.broadinstitute.org/gsea/msigdb/cards/GO_REGULATION_OF_TRANSPORTER_ACTIVITY
GO_bp	go hormone transport	78	3	0.00118033	0.0317394	CAMK2G:HNF1B:SLC30A8	http://www.broadinstitute.org/gsea/msigdb/cards/GO_HORMONE_TRANSPORT
GO_bp	go negative regulation of sequence specific dna binding transcription factor activity	134	4	0.00120474	0.0322096	TCF7L2:FOXA2:HNF4A:WFS1	http://www.broadinstitute.org/gsea/msigdb/cards/GO_NEGATIVE_REGULATION_OF_SEQUENCE_SPECIFIC_DNA_BINDING_TRANSCRIPTION_FACTOR_ACTIVITY
GO_bp	go positive regulation of axon extension	36	2	0.00124645	0.0331342	MACF1:VEGFA	http://www.broadinstitute.org/gsea/msigdb/cards/GO_POSITIVE_REGULATION_OF_AXON_EXTENSION
GO_bp	go response to ethanol	136	4	0.00128678	0.0340119	ITPR2:STAT3:ST6GAL1:TP53INP1	http://www.broadinstitute.org/gsea/msigdb/cards/GO_RESPONSE_TO_ETHANOL
GO_bp	go embryonic morphogenesis	537	9	0.00131803	0.034641	HHEX:HMGA2:SPRY2:HNF1B:BCL2L11:GLI2:FOXA2:EYA2:MBNL1	http://www.broadinstitute.org/gsea/msigdb/cards/GO_EMBRYONIC_MORPHOGENESIS
GO_bp	go positive regulation of tyrosine phosphorylation of stat3 protein	37	2	0.00135062	0.0351012	STAT3:VEGFA	http://www.broadinstitute.org/gsea/msigdb/cards/GO_POSITIVE_REGULATION_OF_TYROSINE_PHOSPHORYLATION_OF_STAT3_PROTEIN
GO_bp	go myoblast differentiation	37	2	0.00135062	0.0351012	TCF7L2:MBNL1	http://www.broadinstitute.org/gsea/msigdb/cards/GO_MYOBLAST_DIFFERENTIATION
GO_bp	go response to organophosphorus	139	4	0.00141748	0.0363308	KCNQ1:KCNJ11:ITPR2:HNF4A	http://www.broadinstitute.org/gsea/msigdb/cards/GO_RESPONSE_TO_ORGANOPHOSPHORUS
GO_bp	go thioester metabolic process	82	3	0.00142137	0.0363308	HNF4A:SCD5:ACSL1	http://www.broadinstitute.org/gsea/msigdb/cards/GO_THIOESTER_METABOLIC_PROCESS
GO_bp	go acyl coa metabolic process	82	3	0.00142137	0.0363308	HNF4A:SCD5:ACSL1	http://www.broadinstitute.org/gsea/msigdb/cards/GO_ACYL_COA_METABOLIC_PROCESS
GO_bp	go neutral lipid metabolic process	83	3	0.0014866	0.0372038	ACSL1:AGMO:LPL	http://www.broadinstitute.org/gsea/msigdb/cards/GO_NEUTRAL_LIPID_METABOLIC_PROCESS
GO_bp	go response to fatty acid	83	3	0.0014866	0.0372038	GIPR:PPARG:ACSL1	http://www.broadinstitute.org/gsea/msigdb/cards/GO_RESPONSE_TO_FATTY_ACID
GO_bp	go regulation of intracellular signal transduction	1649	19	0.00152978	0.0374243	NOTCH2:CHUK:TCF7L2:PLEKHA1:ARAP1:SOCS2:KL:SPRY2:NFAT5:STAT3:BCL2L11:SPHKAP:HNF4A:TNIK:WFS1:VEGFA:RELN:TP53INP1:TLE1	http://www.broadinstitute.org/gsea/msigdb/cards/GO_REGULATION_OF_INTRACELLULAR_SIGNAL_TRANSDUCTION
GO_bp	go regulation of cell morphogenesis	549	9	0.00155291	0.0374243	MACF1:TCF7L2:ARAP1:FOXA2:TNIK:ST6GAL1:RREB1:VEGFA:RELN	http://www.broadinstitute.org/gsea/msigdb/cards/GO_REGULATION_OF_CELL_MORPHOGENESIS
GO_bp	go regulation of nucleotide metabolic process	210	5	0.00156163	0.0374243	MTNR1B:STAT3:GIPR:WFS1:VEGFA	http://www.broadinstitute.org/gsea/msigdb/cards/GO_REGULATION_OF_NUCLEOTIDE_METABOLIC_PROCESS
GO_bp	go positive regulation of small gtpase mediated signal transduction	39	2	0.00157502	0.0374243	NOTCH2:RELN	http://www.broadinstitute.org/gsea/msigdb/cards/GO_POSITIVE_REGULATION_OF_SMALL_GTPASE_MEDIATED_SIGNAL_TRANSDUCTION
GO_bp	go spleen development	39	2	0.00157502	0.0374243	BCL2L11:CDKN2B	http://www.broadinstitute.org/gsea/msigdb/cards/GO_SPLEEN_DEVELOPMENT
GO_bp	go positive regulation of molecular function	1777	20	0.00159078	0.0374243	CAMK2G:CHUK:TCF7L2:KCNJ11:ARAP1:CCND2:HMGA2:KL:SPRY2:STAT3:GIPR:BCL2L11:PPARG:TNIK:WFS1:ACSL1:VEGFA:RELN:TNKS:PINX1	http://www.broadinstitute.org/gsea/msigdb/cards/GO_POSITIVE_REGULATION_OF_MOLECULAR_FUNCTION
GO_bp	go regulation of stat cascade	144	4	0.00165673	0.0374243	SOCS2:STAT3:HNF4A:VEGFA	http://www.broadinstitute.org/gsea/msigdb/cards/GO_REGULATION_OF_STAT_CASCADE
GO_bp	go regulation of jak stat cascade	144	4	0.00165673	0.0374243	SOCS2:STAT3:HNF4A:VEGFA	http://www.broadinstitute.org/gsea/msigdb/cards/GO_REGULATION_OF_JAK_STAT_CASCADE
GO_bp	go endodermal cell differentiation	40	2	0.00169544	0.0374243	HMGA2:HNF1B	http://www.broadinstitute.org/gsea/msigdb/cards/GO_ENDODERMAL_CELL_DIFFERENTIATION
GO_bp	go cellular response to organic cyclic compound	463	8	0.00171934	0.0374243	KCNQ1:KCNJ11:ITPR2:STAT3:OSBPL7:GLI2:HNF4A:PPARG	http://www.broadinstitute.org/gsea/msigdb/cards/GO_CELLULAR_RESPONSE_TO_ORGANIC_CYCLIC_COMPOUND
GO_bp	go fatty acid metabolic process	292	6	0.00176014	0.0374243	PPARG:SCD5:ACSL1:PAM:AGMO:LPL	http://www.broadinstitute.org/gsea/msigdb/cards/GO_FATTY_ACID_METABOLIC_PROCESS
GO_bp	go anion homeostasis	41	2	0.00182147	0.0374243	HNF4A:TFAP2B	http://www.broadinstitute.org/gsea/msigdb/cards/GO_ANION_HOMEOSTASIS
GO_bp	go regulation of potassium ion transmembrane transporter activity	41	2	0.00182147	0.0374243	KCNQ1:MTNR1B	http://www.broadinstitute.org/gsea/msigdb/cards/GO_REGULATION_OF_POTASSIUM_ION_TRANSMEMBRANE_TRANSPORTER_ACTIVITY
GO_bp	go eye photoreceptor cell differentiation	41	2	0.00182147	0.0374243	STAT3:VEGFA	http://www.broadinstitute.org/gsea/msigdb/cards/GO_EYE_PHOTORECEPTOR_CELL_DIFFERENTIATION
GO_bp	go lactation	41	2	0.00182147	0.0374243	PAM:VEGFA	http://www.broadinstitute.org/gsea/msigdb/cards/GO_LACTATION
GO_bp	go regulation of cation channel activity	88	3	0.00184434	0.0374243	KCNQ1:KCNJ11:MTNR1B	http://www.broadinstitute.org/gsea/msigdb/cards/GO_REGULATION_OF_CATION_CHANNEL_ACTIVITY
GO_bp	go ovulation cycle process	88	3	0.00184434	0.0374243	PLEKHA1:PAM:VEGFA	http://www.broadinstitute.org/gsea/msigdb/cards/GO_OVULATION_CYCLE_PROCESS
GO_bp	go positive regulation of cell development	469	8	0.00187674	0.0374243	MACF1:TCF7L2:GLI2:PPARG:SLC9B2:RREB1:VEGFA:RELN	http://www.broadinstitute.org/gsea/msigdb/cards/GO_POSITIVE_REGULATION_OF_CELL_DEVELOPMENT
GO_bp	go urogenital system development	296	6	0.00190102	0.0374243	HNF1B:BCL2L11:GLI2:WFS1:VEGFA:TFAP2B	http://www.broadinstitute.org/gsea/msigdb/cards/GO_UROGENITAL_SYSTEM_DEVELOPMENT
GO_bp	go post embryonic development	89	3	0.00192243	0.0374243	PLEKHA1:BCL2L11:VEGFA	http://www.broadinstitute.org/gsea/msigdb/cards/GO_POST_EMBRYONIC_DEVELOPMENT
GO_bp	go positive regulation of dna binding	42	2	0.00195319	0.0374243	HMGA2:PINX1	http://www.broadinstitute.org/gsea/msigdb/cards/GO_POSITIVE_REGULATION_OF_DNA_BINDING
GO_bp	go positive regulation of neural precursor cell proliferation	42	2	0.00195319	0.0374243	GLI2:VEGFA	http://www.broadinstitute.org/gsea/msigdb/cards/GO_POSITIVE_REGULATION_OF_NEURAL_PRECURSOR_CELL_PROLIFERATION
GO_bp	go pituitary gland development	42	2	0.00195319	0.0374243	ETS1:GLI2	http://www.broadinstitute.org/gsea/msigdb/cards/GO_PITUITARY_GLAND_DEVELOPMENT
GO_bp	go long chain fatty acid transport	42	2	0.00195319	0.0374243	PPARG:ACSL1	http://www.broadinstitute.org/gsea/msigdb/cards/GO_LONG_CHAIN_FATTY_ACID_TRANSPORT
GO_bp	go mitotic sister chromatid segregation	91	3	0.00208543	0.0374243	PRC1:TEX14:PINX1	http://www.broadinstitute.org/gsea/msigdb/cards/GO_MITOTIC_SISTER_CHROMATID_SEGREGATION
GO_bp	go positive regulation of peptide secretion	91	3	0.00208543	0.0374243	TCF7L2:GIPR:SLC30A8	http://www.broadinstitute.org/gsea/msigdb/cards/GO_POSITIVE_REGULATION_OF_PEPTIDE_SECRETION
GO_bp	go beta catenin tcf complex assembly	43	2	0.0020907	0.0374243	TCF7L2:TLE1	http://www.broadinstitute.org/gsea/msigdb/cards/GO_BETA_CATENIN_TCF_COMPLEX_ASSEMBLY
GO_bp	go negative regulation of stem cell differentiation	43	2	0.0020907	0.0374243	HNF1B:FOXA2	http://www.broadinstitute.org/gsea/msigdb/cards/GO_NEGATIVE_REGULATION_OF_STEM_CELL_DIFFERENTIATION
GO_bp	go response to cold	43	2	0.0020907	0.0374243	PPARG:LPL	http://www.broadinstitute.org/gsea/msigdb/cards/GO_RESPONSE_TO_COLD
GO_bp	go regulation of substrate adhesion dependent cell spreading	43	2	0.0020907	0.0374243	ST6GAL1:RREB1	http://www.broadinstitute.org/gsea/msigdb/cards/GO_REGULATION_OF_SUBSTRATE_ADHESION_DEPENDENT_CELL_SPREADING
GO_bp	go ion homeostasis	574	9	0.00215215	0.0374243	MTNR1B:ITPR2:KL:GIPR:HNF4A:PTH1R:WFS1:TFAP2B:SLC30A8	http://www.broadinstitute.org/gsea/msigdb/cards/GO_ION_HOMEOSTASIS
GO_bp	go secretion by cell	480	8	0.00219522	0.0374243	CAMK2G:NRXN3:C2CD4A:HNF1B:VEGFA:YKT6:ANK1:SLC30A8	http://www.broadinstitute.org/gsea/msigdb/cards/GO_SECRETION_BY_CELL
GO_bp	go regulation of tyrosine phosphorylation of stat3 protein	44	2	0.00223409	0.0374243	STAT3:VEGFA	http://www.broadinstitute.org/gsea/msigdb/cards/GO_REGULATION_OF_TYROSINE_PHOSPHORYLATION_OF_STAT3_PROTEIN
GO_bp	go negative regulation of stat cascade	44	2	0.00223409	0.0374243	SOCS2:HNF4A	http://www.broadinstitute.org/gsea/msigdb/cards/GO_NEGATIVE_REGULATION_OF_STAT_CASCADE
GO_bp	go negative regulation of jak stat cascade	44	2	0.00223409	0.0374243	SOCS2:HNF4A	http://www.broadinstitute.org/gsea/msigdb/cards/GO_NEGATIVE_REGULATION_OF_JAK_STAT_CASCADE
GO_bp	go regulation of dna binding	93	3	0.00225775	0.0374243	HMGA2:TNKS:PINX1	http://www.broadinstitute.org/gsea/msigdb/cards/GO_REGULATION_OF_DNA_BINDING
GO_bp	go single organism cellular localization	888	12	0.00226171	0.0374243	MACF1:SPRY2:C2CD4A:AP3S2:STAT3:GCKR:BCL2L11:SAMM50:TNIK:RELN:PINX1:ANK1	http://www.broadinstitute.org/gsea/msigdb/cards/GO_SINGLE_ORGANISM_CELLULAR_LOCALIZATION
GO_bp	go regulation of cyclic nucleotide metabolic process	155	4	0.00228588	0.0374243	MTNR1B:GIPR:WFS1:VEGFA	http://www.broadinstitute.org/gsea/msigdb/cards/GO_REGULATION_OF_CYCLIC_NUCLEOTIDE_METABOLIC_PROCESS
GO_bp	go embryo development	891	12	0.00232904	0.0374243	ZMIZ1:HHEX:HMGA2:SPRY2:HNF1B:BCL2L11:GLI2:FOXA2:EIF2S2:EYA2:MBNL1:VEGFA	http://www.broadinstitute.org/gsea/msigdb/cards/GO_EMBRYO_DEVELOPMENT
GO_bp	go regulation of dna biosynthetic process	94	3	0.00234748	0.0374243	PPARG:TNKS:PINX1	http://www.broadinstitute.org/gsea/msigdb/cards/GO_REGULATION_OF_DNA_BIOSYNTHETIC_PROCESS
GO_bp	go protein localization to nucleus	156	4	0.00235061	0.0374243	HHEX:STAT3:GCKR:PINX1	http://www.broadinstitute.org/gsea/msigdb/cards/GO_PROTEIN_LOCALIZATION_TO_NUCLEUS
GO_bp	go regulation of cellular response to growth factor stimulus	228	5	0.00236197	0.0374243	HHEX:SPRY2:VEGFA:TFAP2B:CDKN2B	http://www.broadinstitute.org/gsea/msigdb/cards/GO_REGULATION_OF_CELLULAR_RESPONSE_TO_GROWTH_FACTOR_STIMULUS
GO_bp	go secretion	582	9	0.00237917	0.0374243	CAMK2G:NRXN3:C2CD4A:HNF1B:PAM:VEGFA:YKT6:ANK1:SLC30A8	http://www.broadinstitute.org/gsea/msigdb/cards/GO_SECRETION
GO_bp	go negative regulation of nuclear division	45	2	0.00238344	0.0374243	TEX14:TNKS	http://www.broadinstitute.org/gsea/msigdb/cards/GO_NEGATIVE_REGULATION_OF_NUCLEAR_DIVISION
GO_bp	go lung morphogenesis	45	2	0.00238344	0.0374243	HHEX:SPRY2	http://www.broadinstitute.org/gsea/msigdb/cards/GO_LUNG_MORPHOGENESIS
GO_bp	go protein localization to chromosome	45	2	0.00238344	0.0374243	TNKS:PINX1	http://www.broadinstitute.org/gsea/msigdb/cards/GO_PROTEIN_LOCALIZATION_TO_CHROMOSOME
GO_bp	go gland development	395	7	0.00240857	0.0374243	HHEX:ETS1:HNF1B:BCL2L11:GLI2:PAM:VEGFA	http://www.broadinstitute.org/gsea/msigdb/cards/GO_GLAND_DEVELOPMENT
GO_bp	go regulation of wnt signaling pathway	309	6	0.00242015	0.0374243	MACF1:HHEX:TCF7L2:HNF1B:TNKS:TLE1	http://www.broadinstitute.org/gsea/msigdb/cards/GO_REGULATION_OF_WNT_SIGNALING_PATHWAY
GO_bp	go negative regulation of response to stimulus	1351	16	0.00243517	0.0374243	HHEX:TCF7L2:PLEKHA1:ETS1:HMGA2:TSPAN8:SOCS2:SPRY2:GIPR:FOXA2:HNF4A:PPARG:ATXN7:ST6GAL1:WFS1:TLE1	http://www.broadinstitute.org/gsea/msigdb/cards/GO_NEGATIVE_REGULATION_OF_RESPONSE_TO_STIMULUS
GO_bp	go regulation of cyclin dependent protein kinase activity	95	3	0.00243964	0.0374243	HHEX:CCND2:CDKN2B	http://www.broadinstitute.org/gsea/msigdb/cards/GO_REGULATION_OF_CYCLIN_DEPENDENT_PROTEIN_KINASE_ACTIVITY
GO_bp	go negative regulation of chromosome organization	95	3	0.00243964	0.0374243	TEX14:TNKS:PINX1	http://www.broadinstitute.org/gsea/msigdb/cards/GO_NEGATIVE_REGULATION_OF_CHROMOSOME_ORGANIZATION
GO_bp	go amide transport	95	3	0.00243964	0.0374243	CAMK2G:HNF1B:SLC30A8	http://www.broadinstitute.org/gsea/msigdb/cards/GO_AMIDE_TRANSPORT
GO_bp	go myeloid leukocyte differentiation	96	3	0.00253426	0.0374243	HHEX:PPARG:VEGFA	http://www.broadinstitute.org/gsea/msigdb/cards/GO_MYELOID_LEUKOCYTE_DIFFERENTIATION
GO_bp	go ventral spinal cord development	46	2	0.00253884	0.0374243	GLI2:RELN	http://www.broadinstitute.org/gsea/msigdb/cards/GO_VENTRAL_SPINAL_CORD_DEVELOPMENT
GO_bp	go negative regulation of dna binding	46	2	0.00253884	0.0374243	HMGA2:TNKS	http://www.broadinstitute.org/gsea/msigdb/cards/GO_NEGATIVE_REGULATION_OF_DNA_BINDING
GO_bp	go reproductive system development	399	7	0.00256247	0.0374243	PLEKHA1:HNF1B:BCL2L11:GLI2:EIF2S2:PPARG:VEGFA	http://www.broadinstitute.org/gsea/msigdb/cards/GO_REPRODUCTIVE_SYSTEM_DEVELOPMENT
GO_bp	go sensory organ development	492	8	0.00259042	0.0374243	KCNQ1:MTNR1B:SPRY2:STAT3:BCL2L11:GLI2:VEGFA:TFAP2B	http://www.broadinstitute.org/gsea/msigdb/cards/GO_SENSORY_ORGAN_DEVELOPMENT
GO_bp	go organelle fission	493	8	0.00262575	0.0378173	KLHL42:HMGA2:PRC1:TEX14:BCL2L11:HORMAD2:TNKS:PINX1	http://www.broadinstitute.org/gsea/msigdb/cards/GO_ORGANELLE_FISSION
GO_bp	go cellular response to oxygen containing compound	796	11	0.00263512	0.0378351	PLEKHA1:KCNQ1:KCNJ11:ETS1:ITPR2:SOCS2:KL:STAT3:OSBPL7:PPARG:TP53INP1	http://www.broadinstitute.org/gsea/msigdb/cards/GO_CELLULAR_RESPONSE_TO_OXYGEN_CONTAINING_COMPOUND
GO_bp	go regulation of dna replication	161	4	0.00269449	0.0383596	GLI2:PPARG:TNKS:PINX1	http://www.broadinstitute.org/gsea/msigdb/cards/GO_REGULATION_OF_DNA_REPLICATION
GO_bp	go positive regulation of neuron apoptotic process	47	2	0.00270036	0.0383596	BCL2L11:TFAP2B	http://www.broadinstitute.org/gsea/msigdb/cards/GO_POSITIVE_REGULATION_OF_NEURON_APOPTOTIC_PROCESS
GO_bp	go regulation of anatomical structure morphogenesis	1018	13	0.00271971	0.0383596	MACF1:HHEX:TCF7L2:ARAP1:ETS1:HNF1B:FOXA2:HNF4A:TNIK:ST6GAL1:RREB1:VEGFA:RELN	http://www.broadinstitute.org/gsea/msigdb/cards/GO_REGULATION_OF_ANATOMICAL_STRUCTURE_MORPHOGENESIS
GO_bp	go positive regulation of developmental process	1135	14	0.00280093	0.0383596	MACF1:TCF7L2:ETS1:HMGA2:KL:NRXN3:GLI2:FOXA2:PPARG:SLC9B2:RREB1:VEGFA:RELN:LPL	http://www.broadinstitute.org/gsea/msigdb/cards/GO_POSITIVE_REGULATION_OF_DEVELOPMENTAL_PROCESS
GO_bp	go renal system process	99	3	0.0028332	0.0383596	KCNQ1:WFS1:TFAP2B	http://www.broadinstitute.org/gsea/msigdb/cards/GO_RENAL_SYSTEM_PROCESS
GO_bp	go digestive tract morphogenesis	48	2	0.00286809	0.0383596	HNF1B:GLI2	http://www.broadinstitute.org/gsea/msigdb/cards/GO_DIGESTIVE_TRACT_MORPHOGENESIS
GO_bp	go positive regulation of adenylate cyclase activity	48	2	0.00286809	0.0383596	GIPR:WFS1	http://www.broadinstitute.org/gsea/msigdb/cards/GO_POSITIVE_REGULATION_OF_ADENYLATE_CYCLASE_ACTIVITY
GO_bp	go anterior posterior axis specification	48	2	0.00286809	0.0383596	HHEX:FOXA2	http://www.broadinstitute.org/gsea/msigdb/cards/GO_ANTERIOR_POSTERIOR_AXIS_SPECIFICATION
GO_bp	go reproduction	1256	15	0.00291224	0.0383596	ZMIZ1:PLEKHA1:ETS1:HNF1B:STAT3:TEX14:BCL2L11:GLI2:EIF2S2:HNF4A:HORMAD2:PPARG:PAM:VEGFA:KCNU1	http://www.broadinstitute.org/gsea/msigdb/cards/GO_REPRODUCTION
GO_bp	go sensory organ morphogenesis	238	5	0.00292258	0.0383596	SPRY2:STAT3:GLI2:VEGFA:TFAP2B	http://www.broadinstitute.org/gsea/msigdb/cards/GO_SENSORY_ORGAN_MORPHOGENESIS
GO_bp	go modification of morphology or physiology of other organism	100	3	0.00293798	0.0383596	HMGA2:BCL2L11:YTHDC2	http://www.broadinstitute.org/gsea/msigdb/cards/GO_MODIFICATION_OF_MORPHOLOGY_OR_PHYSIOLOGY_OF_OTHER_ORGANISM
GO_bp	go photoreceptor cell differentiation	49	2	0.00304209	0.0385608	STAT3:VEGFA	http://www.broadinstitute.org/gsea/msigdb/cards/GO_PHOTORECEPTOR_CELL_DIFFERENTIATION
GO_bp	go negative regulation of peptide secretion	49	2	0.00304209	0.0385608	KCNJ11:MTNR1B	http://www.broadinstitute.org/gsea/msigdb/cards/GO_NEGATIVE_REGULATION_OF_PEPTIDE_SECRETION
GO_bp	go regulation of epithelial cell migration	166	4	0.00307346	0.0388525	MACF1:ETS1:RREB1:VEGFA	http://www.broadinstitute.org/gsea/msigdb/cards/GO_REGULATION_OF_EPITHELIAL_CELL_MIGRATION
GO_bp	go tube morphogenesis	323	6	0.00309498	0.0390186	HHEX:SPRY2:HNF1B:BCL2L11:GLI2:VEGFA	http://www.broadinstitute.org/gsea/msigdb/cards/GO_TUBE_MORPHOGENESIS
GO_bp	go cellular response to camp	50	2	0.00322246	0.0398343	KCNQ1:ITPR2	http://www.broadinstitute.org/gsea/msigdb/cards/GO_CELLULAR_RESPONSE_TO_CAMP
GO_bp	go jak stat cascade	50	2	0.00322246	0.0398343	SOCS2:STAT3	http://www.broadinstitute.org/gsea/msigdb/cards/GO_JAK_STAT_CASCADE
GO_bp	go stat cascade	50	2	0.00322246	0.0398343	SOCS2:STAT3	http://www.broadinstitute.org/gsea/msigdb/cards/GO_STAT_CASCADE
GO_bp	go regulation of adherens junction organization	50	2	0.00322246	0.0398343	MACF1:VEGFA	http://www.broadinstitute.org/gsea/msigdb/cards/GO_REGULATION_OF_ADHERENS_JUNCTION_ORGANIZATION
GO_bp	go regulation of telomere maintenance via telomere lengthening	50	2	0.00322246	0.0398343	TNKS:PINX1	http://www.broadinstitute.org/gsea/msigdb/cards/GO_REGULATION_OF_TELOMERE_MAINTENANCE_VIA_TELOMERE_LENGTHENING
GO_bp	go endoderm formation	50	2	0.00322246	0.0398343	HMGA2:HNF1B	http://www.broadinstitute.org/gsea/msigdb/cards/GO_ENDODERM_FORMATION
GO_bp	go fatty acyl coa metabolic process	50	2	0.00322246	0.0398343	SCD5:ACSL1	http://www.broadinstitute.org/gsea/msigdb/cards/GO_FATTY_ACYL_COA_METABOLIC_PROCESS
GO_bp	go positive regulation of epithelial cell migration	103	3	0.00326818	0.0398343	ETS1:RREB1:VEGFA	http://www.broadinstitute.org/gsea/msigdb/cards/GO_POSITIVE_REGULATION_OF_EPITHELIAL_CELL_MIGRATION
GO_bp	go regulation of cellular localization	1271	15	0.00327356	0.0398343	TCF7L2:KCNJ11:MTNR1B:ITPR2:C2CD4A:GIPR:BCL2L11:FOXA2:HNF4A:PAM:VEGFA:TFAP2B:PINX1:LPL:SLC30A8	http://www.broadinstitute.org/gsea/msigdb/cards/GO_REGULATION_OF_CELLULAR_LOCALIZATION
GO_bp	go monocarboxylic acid biosynthetic process	169	4	0.00331852	0.0398343	NCAN:SCD5:AGMO:LPL	http://www.broadinstitute.org/gsea/msigdb/cards/GO_MONOCARBOXYLIC_ACID_BIOSYNTHETIC_PROCESS
GO_bp	go response to camp	104	3	0.00338364	0.0398343	KCNQ1:ITPR2:HNF4A	http://www.broadinstitute.org/gsea/msigdb/cards/GO_RESPONSE_TO_CAMP
GO_bp	go negative regulation of neuron death	170	4	0.00340324	0.0398343	MTNR1B:STAT3:WFS1:TFAP2B	http://www.broadinstitute.org/gsea/msigdb/cards/GO_NEGATIVE_REGULATION_OF_NEURON_DEATH
GO_bp	go odontogenesis	105	3	0.00350185	0.0401246	BCL2L11:GLI2:PAM	http://www.broadinstitute.org/gsea/msigdb/cards/GO_ODONTOGENESIS
GO_bp	go regulation of glucose metabolic process	105	3	0.00350185	0.0401246	GCKR:FOXA2:HNF4A	http://www.broadinstitute.org/gsea/msigdb/cards/GO_REGULATION_OF_GLUCOSE_METABOLIC_PROCESS
GO_bp	go regulation of cell substrate adhesion	172	4	0.00357735	0.0408891	MACF1:ST6GAL1:RREB1:VEGFA	http://www.broadinstitute.org/gsea/msigdb/cards/GO_REGULATION_OF_CELL_SUBSTRATE_ADHESION
GO_bp	go interaction with symbiont	52	2	0.00360256	0.0410762	HMGA2:YTHDC2	http://www.broadinstitute.org/gsea/msigdb/cards/GO_INTERACTION_WITH_SYMBIONT
GO_bp	go regulation of cell adhesion	620	9	0.00373541	0.0424869	MACF1:ETS1:LAMA1:GLI2:FOXA2:ST6GAL1:RREB1:HLA-DQB1:VEGFA	http://www.broadinstitute.org/gsea/msigdb/cards/GO_REGULATION_OF_CELL_ADHESION
GO_bp	go regulation of neuron death	251	5	0.00379366	0.0425765	MTNR1B:STAT3:BCL2L11:WFS1:TFAP2B	http://www.broadinstitute.org/gsea/msigdb/cards/GO_REGULATION_OF_NEURON_DEATH
GO_bp	go thioester biosynthetic process	53	2	0.00380243	0.0425765	SCD5:ACSL1	http://www.broadinstitute.org/gsea/msigdb/cards/GO_THIOESTER_BIOSYNTHETIC_PROCESS
GO_bp	go regulation of morphogenesis of a branching structure	53	2	0.00380243	0.0425765	HNF1B:VEGFA	http://www.broadinstitute.org/gsea/msigdb/cards/GO_REGULATION_OF_MORPHOGENESIS_OF_A_BRANCHING_STRUCTURE
GO_bp	go acyl coa biosynthetic process	53	2	0.00380243	0.0425765	SCD5:ACSL1	http://www.broadinstitute.org/gsea/msigdb/cards/GO_ACYL_COA_BIOSYNTHETIC_PROCESS
GO_bp	go sister chromatid segregation	175	4	0.00385039	0.0425765	PRC1:TEX14:HORMAD2:PINX1	http://www.broadinstitute.org/gsea/msigdb/cards/GO_SISTER_CHROMATID_SEGREGATION
GO_bp	go mitochondrial transport	176	4	0.00394464	0.0425765	STAT3:BCL2L11:EYA2:SAMM50	http://www.broadinstitute.org/gsea/msigdb/cards/GO_MITOCHONDRIAL_TRANSPORT
GO_bp	go regulation of kidney development	54	2	0.00400894	0.0431703	HNF1B:VEGFA	http://www.broadinstitute.org/gsea/msigdb/cards/GO_REGULATION_OF_KIDNEY_DEVELOPMENT
GO_bp	go protein localization	1792	19	0.00402838	0.0432795	MACF1:CAMK2G:HHEX:PLEKHA1:AP3S2:HNF1B:STAT3:GCKR:CEP68:BCL2L11:SAMM50:PPARG:TNIK:YKT6:RELN:TNKS:PINX1:ANK1:SLC30A8	http://www.broadinstitute.org/gsea/msigdb/cards/GO_PROTEIN_LOCALIZATION
GO_bp	go formation of primary germ layer	110	3	0.00413517	0.0443244	HMGA2:HNF1B:EYA2	http://www.broadinstitute.org/gsea/msigdb/cards/GO_FORMATION_OF_PRIMARY_GERM_LAYER
GO_bp	go anatomical structure formation involved in morphogenesis	955	12	0.00420933	0.0449461	HHEX:ETS1:HMGA2:NRXN3:HNF1B:BCL2L11:GLI2:FOXA2:EYA2:VEGFA:TFAP2B:RELN	http://www.broadinstitute.org/gsea/msigdb/cards/GO_ANATOMICAL_STRUCTURE_FORMATION_INVOLVED_IN_MORPHOGENESIS
GO_bp	go negative regulation of dna replication	55	2	0.00422215	0.0449461	PPARG:PINX1	http://www.broadinstitute.org/gsea/msigdb/cards/GO_NEGATIVE_REGULATION_OF_DNA_REPLICATION
GO_bp	go actin cytoskeleton reorganization	55	2	0.00422215	0.0449461	ARAP1:TNIK	http://www.broadinstitute.org/gsea/msigdb/cards/GO_ACTIN_CYTOSKELETON_REORGANIZATION
GO_bp	go fatty acid biosynthetic process	111	3	0.0042705	0.0449656	SCD5:AGMO:LPL	http://www.broadinstitute.org/gsea/msigdb/cards/GO_FATTY_ACID_BIOSYNTHETIC_PROCESS
GO_bp	go mesoderm development	111	3	0.0042705	0.0449656	HMGA2:EYA2:VEGFA	http://www.broadinstitute.org/gsea/msigdb/cards/GO_MESODERM_DEVELOPMENT
GO_bp	go tissue morphogenesis	532	8	0.00433134	0.0449656	HHEX:HMGA2:SPRY2:HNF1B:GLI2:EYA2:VEGFA:TFAP2B	http://www.broadinstitute.org/gsea/msigdb/cards/GO_TISSUE_MORPHOGENESIS
GO_bp	go fatty acid transport	56	2	0.00444214	0.0449656	PPARG:ACSL1	http://www.broadinstitute.org/gsea/msigdb/cards/GO_FATTY_ACID_TRANSPORT
GO_bp	go circadian regulation of gene expression	57	2	0.00466895	0.0470129	RAI1:HNF1B	http://www.broadinstitute.org/gsea/msigdb/cards/GO_CIRCADIAN_REGULATION_OF_GENE_EXPRESSION
GO_bp	go apoptotic mitochondrial changes	57	2	0.00466895	0.0470129	BCL2L11:EYA2	http://www.broadinstitute.org/gsea/msigdb/cards/GO_APOPTOTIC_MITOCHONDRIAL_CHANGES
GO_bp	go notch signaling pathway	114	3	0.0046944	0.0470654	NOTCH2:HHEX:HNF1B	http://www.broadinstitute.org/gsea/msigdb/cards/GO_NOTCH_SIGNALING_PATHWAY
GO_bp	go response to interleukin 1	114	3	0.0046944	0.0470654	ETS1:YTHDC2:SLC30A8	http://www.broadinstitute.org/gsea/msigdb/cards/GO_RESPONSE_TO_INTERLEUKIN_1
GO_bp	go wnt signaling pathway	350	6	0.00479404	0.0476873	MACF1:HHEX:TCF7L2:TNIK:TNKS:TLE1	http://www.broadinstitute.org/gsea/msigdb/cards/GO_WNT_SIGNALING_PATHWAY
GO_bp	go cellular response to alcohol	115	3	0.00484176	0.0476873	ITPR2:OSBPL7:TP53INP1	http://www.broadinstitute.org/gsea/msigdb/cards/GO_CELLULAR_RESPONSE_TO_ALCOHOL
GO_bp	go aging	264	5	0.00484439	0.0476873	ZMIZ1:HMGA2:KL:STAT3:PTH1R	http://www.broadinstitute.org/gsea/msigdb/cards/GO_AGING
GO_bp	go multicellular organismal water homeostasis	58	2	0.00490266	0.0476873	WFS1:TFAP2B	http://www.broadinstitute.org/gsea/msigdb/cards/GO_MULTICELLULAR_ORGANISMAL_WATER_HOMEOSTASIS
GO_bp	go regulation of homeostatic process	445	7	0.0049457	0.0476873	ETS1:ITPR2:FOXA2:HNF4A:TNKS:PINX1:SLC30A8	http://www.broadinstitute.org/gsea/msigdb/cards/GO_REGULATION_OF_HOMEOSTATIC_PROCESS
GO_bp	go protein secretion	116	3	0.0049922	0.0476873	CAMK2G:HNF1B:SLC30A8	http://www.broadinstitute.org/gsea/msigdb/cards/GO_PROTEIN_SECRETION
GO_bp	go negative regulation of cell division	59	2	0.00514331	0.0488531	TEX14:TNKS	http://www.broadinstitute.org/gsea/msigdb/cards/GO_NEGATIVE_REGULATION_OF_CELL_DIVISION
GO_bp	go regulation of epithelial cell apoptotic process	59	2	0.00514331	0.0488531	TCF7L2:WFS1	http://www.broadinstitute.org/gsea/msigdb/cards/GO_REGULATION_OF_EPITHELIAL_CELL_APOPTOTIC_PROCESS
GO_bp	go positive regulation of hormone secretion	117	3	0.00514575	0.0488531	TCF7L2:GIPR:SLC30A8	http://www.broadinstitute.org/gsea/msigdb/cards/GO_POSITIVE_REGULATION_OF_HORMONE_SECRETION
KEGG	kegg maturity onset diabetes of the young	25	4	3.19611e-07	5.91281e-05	HHEX:HNF1B:FOXA2:HNF4A	http://www.broadinstitute.org/gsea/msigdb/cards/KEGG_MATURITY_ONSET_DIABETES_OF_THE_YOUNG
KEGG	kegg pathways in cancer	325	9	2.32937e-05	0.00215466	CHUK:TCF7L2:ETS1:STAT3:LAMA1:GLI2:PPARG:VEGFA:CDKN2B	http://www.broadinstitute.org/gsea/msigdb/cards/KEGG_PATHWAYS_IN_CANCER
KEGG	kegg ppar signaling pathway	69	4	5.49662e-05	0.00338958	PPARG:SCD5:ACSL1:LPL	http://www.broadinstitute.org/gsea/msigdb/cards/KEGG_PPAR_SIGNALING_PATHWAY
KEGG	kegg acute myeloid leukemia	57	3	0.000359484	0.0137654	CHUK:TCF7L2:STAT3	http://www.broadinstitute.org/gsea/msigdb/cards/KEGG_ACUTE_MYELOID_LEUKEMIA
KEGG	kegg dorso ventral axis formation	24	2	0.000372039	0.0137654	NOTCH2:ETS1	http://www.broadinstitute.org/gsea/msigdb/cards/KEGG_DORSO_VENTRAL_AXIS_FORMATION
KEGG	kegg asthma	28	2	0.000591899	0.0154157	HLA-DQB1:HLA-DOB	http://www.broadinstitute.org/gsea/msigdb/cards/KEGG_ASTHMA
KEGG	kegg thyroid cancer	29	2	0.000657362	0.0154157	TCF7L2:PPARG	http://www.broadinstitute.org/gsea/msigdb/cards/KEGG_THYROID_CANCER
KEGG	kegg adipocytokine signaling pathway	67	3	0.000666623	0.0154157	CHUK:STAT3:ACSL1	http://www.broadinstitute.org/gsea/msigdb/cards/KEGG_ADIPOCYTOKINE_SIGNALING_PATHWAY
KEGG	kegg pancreatic cancer	70	3	0.00078668	0.0161706	CHUK:STAT3:VEGFA	http://www.broadinstitute.org/gsea/msigdb/cards/KEGG_PANCREATIC_CANCER
KEGG	kegg allograft rejection	35	2	0.0011475	0.0212287	HLA-DQB1:HLA-DOB	http://www.broadinstitute.org/gsea/msigdb/cards/KEGG_ALLOGRAFT_REJECTION
KEGG	kegg graft versus host disease	37	2	0.00135062	0.0227151	HLA-DQB1:HLA-DOB	http://www.broadinstitute.org/gsea/msigdb/cards/KEGG_GRAFT_VERSUS_HOST_DISEASE
KEGG	kegg small cell lung cancer	84	3	0.0015539	0.0239559	CHUK:LAMA1:CDKN2B	http://www.broadinstitute.org/gsea/msigdb/cards/KEGG_SMALL_CELL_LUNG_CANCER
KEGG	kegg type i diabetes mellitus	41	2	0.00182147	0.0254296	HLA-DQB1:HLA-DOB	http://www.broadinstitute.org/gsea/msigdb/cards/KEGG_TYPE_I_DIABETES_MELLITUS
KEGG	kegg wnt signaling pathway	149	4	0.0019244	0.0254296	CAMK2G:TCF7L2:CCND2:NFAT5	http://www.broadinstitute.org/gsea/msigdb/cards/KEGG_WNT_SIGNALING_PATHWAY
KEGG	kegg jak stat signaling pathway	155	4	0.00228588	0.0275586	CCND2:SOCS2:SPRY2:STAT3	http://www.broadinstitute.org/gsea/msigdb/cards/KEGG_JAK_STAT_SIGNALING_PATHWAY
KEGG	kegg intestinal immune network for iga production	45	2	0.00238344	0.0275586	HLA-DQB1:HLA-DOB	http://www.broadinstitute.org/gsea/msigdb/cards/KEGG_INTESTINAL_IMMUNE_NETWORK_FOR_IGA_PRODUCTION
KEGG	kegg type ii diabetes mellitus	47	2	0.00270036	0.0293863	KCNJ11:SOCS2	http://www.broadinstitute.org/gsea/msigdb/cards/KEGG_TYPE_II_DIABETES_MELLITUS
KEGG	kegg glycerolipid metabolism	48	2	0.00286809	0.0294775	DGKB:LPL	http://www.broadinstitute.org/gsea/msigdb/cards/KEGG_GLYCEROLIPID_METABOLISM
KEGG	kegg autoimmune thyroid disease	50	2	0.00322246	0.0313766	HLA-DQB1:HLA-DOB	http://www.broadinstitute.org/gsea/msigdb/cards/KEGG_AUTOIMMUNE_THYROID_DISEASE
KEGG	kegg basal cell carcinoma	55	2	0.00422215	0.0390549	TCF7L2:GLI2	http://www.broadinstitute.org/gsea/msigdb/cards/KEGG_BASAL_CELL_CARCINOMA
