# Supplementary material for: Genome-wide association analyses identify 143 risk variants and putative regulatory mechanisms for type 2 diabetes
Source: Nat Commun. 2018 Jul 27;9:2941. doi: 10.1038/s41467-018-04951-w (PMC6063971; doi:10.1038/s41467-018-04951-w)
Supplement: Supplementary file 9 — Supplementary Data 7 [file 41467_2018_4951_MOESM9_ESM.xlsx]

## Sheet: Sheet1
Supplementary Data 7Enrichment of the T2D-associated genes in protein-protein interaction network
Biological Process (GO)
#pathway ID	pathway description	observed gene count	false discovery rate	matching proteins in your network (labels)
GO.0009746	response to hexose	8	0.00344	GCKR,GIPR,HNF1B,HNF4A,KCNJ11,LPL,SLC30A8,TCF7L2
GO.0035270	endocrine system development	8	0.00344	ETS1,FOXA2,GIPR,GLI2,HHEX,HNF1B,HNF4A,TCF7L2
GO.0050796	regulation of insulin secretion	9	0.00344	FOXA2,GIPR,HNF4A,ITPR2,KCNJ11,MTNR1B,SLC30A8,TCF7L2,TFAP2B
GO.1901700	response to oxygen-containing compound	23	0.00344	ACSL1,ADCY5,CHUK,ETS1,GCKR,GIPR,HHEX,HNF1B,HNF4A,ITPR2,KCNJ11,KCNQ1,KL,LPL,OSBPL7,PLEKHA1,PPARG,SLC30A8,SOCS2,STAT3,TCF7L2,TP53INP1,TYR
GO.0000122	negative regulation of transcription from RNA polymerase II promoter	16	0.00593	FOXA2,GLI2,GLIS3,HHEX,HMG20A,HMGA2,HNF1B,JAZF1,PPARG,RREB1,STAT3,TCF7L2,TFAP2B,TLE1,VEGFA,WFS1
GO.0010604	positive regulation of macromolecule metabolic process	32	0.00593	ACSL1,ADCY5,ARAP1,ATXN7,CCND2,CDKN2B,CHUK,ETS1,FOXA2,GLIS3,HHEX,HMGA2,HNF1B,HNF4A,KL,KLF14,NFAT5,OSBPL7,PPARG,RAI1,RELN,RREB1,SPRY2,STAT3,TCF7L2,TLE1,TNIK,TNKS,TP53INP1,VEGFA,WFS1,ZMIZ1
GO.0031016	pancreas development	6	0.00593	FOXA2,GIPR,HHEX,HNF1B,HNF4A,TCF7L2
GO.0031328	positive regulation of cellular biosynthetic process	25	0.00593	ATXN7,CDKN2B,CHUK,ETS1,FOXA2,GIPR,GLIS3,HHEX,HMGA2,HNF1B,HNF4A,KLF14,NFAT5,PPARG,PTH1R,RAI1,RELN,RREB1,STAT3,TCF7L2,TNKS,TP53INP1,VEGFA,WFS1,ZMIZ1
GO.0042593	glucose homeostasis	8	0.00593	HNF4A,KCNJ11,MTNR1B,PPARG,STAT3,TCF7L2,TFAP2B,WFS1
GO.0045893	positive regulation of transcription, DNA-templated	22	0.00593	ATXN7,CDKN2B,CHUK,ETS1,FOXA2,GLIS3,HHEX,HMGA2,HNF1B,HNF4A,KLF14,NFAT5,PPARG,RAI1,RELN,RREB1,STAT3,TCF7L2,TNKS,TP53INP1,VEGFA,ZMIZ1
GO.0048522	positive regulation of cellular process	44	0.00593	ACSL1,ADCY5,ANK1,ATXN7,BCL2L11,CCND2,CDC123,CDKN2B,CHUK,ETS1,FOXA2,GLI2,GLIS3,HHEX,HMGA2,HNF1B,HNF4A,KCNJ11,KCNQ1,KL,KLF14,LPL,MACF1,MTNR1B,NFAT5,NRXN3,OSBPL7,PPARG,PTH1R,RAI1,RELN,RREB1,SLC22A3,SLC30A8,SOCS2,SPRY2,STAT3,TCF7L2,TNIK,TNKS,UBE2E2,VEGFA,YTHDC2,ZMIZ1
GO.0009749	response to glucose	7	0.00622	GIPR,HNF1B,HNF4A,KCNJ11,LPL,SLC30A8,TCF7L2
GO.0010628	positive regulation of gene expression	24	0.00623	ATXN7,CDKN2B,CHUK,ETS1,FOXA2,GLIS3,HHEX,HMGA2,HNF1B,HNF4A,KLF14,NFAT5,PPARG,RAI1,RELN,RREB1,SPRY2,STAT3,TCF7L2,TLE1,TNKS,TP53INP1,VEGFA,ZMIZ1
GO.0031325	positive regulation of cellular metabolic process	33	0.00623	ACSL1,ADCY5,ARAP1,ATXN7,CCND2,CDKN2B,CHUK,ETS1,FOXA2,GIPR,GLIS3,HHEX,HMGA2,HNF1B,HNF4A,KL,KLF14,NFAT5,OSBPL7,PPARG,PTH1R,RAI1,RELN,RREB1,SLC22A3,SPRY2,STAT3,TCF7L2,TNIK,TNKS,TP53INP1,VEGFA,ZMIZ1
GO.0045935	positive regulation of nucleobase-containing compound metabolic process	24	0.00623	ATXN7,CDKN2B,CHUK,ETS1,FOXA2,GIPR,GLIS3,HHEX,HMGA2,HNF1B,HNF4A,KLF14,NFAT5,PPARG,RAI1,RELN,RREB1,STAT3,TCF7L2,TNKS,TP53INP1,VEGFA,WFS1,ZMIZ1
GO.0060441	epithelial tube branching involved in lung morphogenesis	4	0.00763	FOXA2,HHEX,LAMA1,SPRY2
GO.0050793	regulation of developmental process	27	0.00782	ANKH,ARAP1,BCL2L11,CDKN2B,FAM101A,FOXA2,FTO,GLI2,HHEX,HMG20A,HMGA2,HNF1B,HNF4A,KL,LAMA1,LPL,MACF1,NRXN3,PPARG,RAI1,RELN,RREB1,SPRY2,TCF7L2,TFAP2B,TNIK,VEGFA
GO.0051239	regulation of multicellular organismal process	29	0.00788	ANKH,BCL2L11,CDKN2B,CHUK,FAM101A,FOXA2,FTO,GLI2,HHEX,HMG20A,HMGA2,HNF1B,HNF4A,IGF2BP2,KCNQ1,KL,LAMA1,MACF1,MTNR1B,NRXN3,PPARG,RAI1,RELN,RREB1,STAT3,TCF7L2,TNIK,TSPAN8,VEGFA
GO.0048878	chemical homeostasis	16	0.00807	ADCY5,GCKR,GIPR,HNF4A,KCNJ11,KL,LPL,MTNR1B,PPARG,PTH1R,SLC30A8,STAT3,TCF7L2,TFAP2B,VEGFA,WFS1
GO.0048518	positive regulation of biological process	47	0.00899	ACSL1,ADCY5,ANK1,ATXN7,BCL2L11,CCND2,CDC123,CDKN2B,CHUK,ETS1,FOXA2,GLI2,GLIS3,HHEX,HMGA2,HNF1B,HNF4A,ITPR2,KCNJ11,KCNQ1,KLF14,LPL,MACF1,MTNR1B,NFAT5,NRXN3,OSBPL7,PLEKHA1,PPARG,PTH1R,RAI1,RELN,RREB1,SLC22A3,SLC30A8,SOCS2,SPRY2,STAT3,TCF7L2,TLE1,TNIK,TNKS,UBE2E2,VEGFA,WFS1,YTHDC2,ZMIZ1
GO.0032879	regulation of localization	28	0.0107	ARAP1,BCL2L11,CAMK2G,ETS1,FOXA2,FTO,GCKR,GIPR,HNF4A,ITPR2,KCNJ11,KCNQ1,KCNU1,LAMA1,LPL,LYPLAL1,MACF1,MTNR1B,PPARG,RELN,RREB1,SLC30A8,STAT3,TCF7L2,TFAP2B,TP53INP1,VEGFA,WFS1
GO.0048754	branching morphogenesis of an epithelial tube	7	0.0107	FOXA2,GLI2,HHEX,HNF1B,LAMA1,SPRY2,VEGFA
GO.0006357	regulation of transcription from RNA polymerase II promoter	23	0.0119	ATXN7,CDKN2B,CHUK,ETS1,FOXA2,GLIS3,HHEX,HMG20A,HMGA2,HNF4A,JAZF1,KLF14,NFAT5,PPARG,RAI1,RREB1,STAT3,TCF7L2,TLE1,TNKS,VEGFA,WFS1,ZMIZ1
GO.0010646	regulation of cell communication	32	0.0126	ARAP1,ATXN7,BCL2L11,CDKN2B,CHUK,FOXA2,GIPR,GLI2,HHEX,HNF1B,HNF4A,ITPR2,KCNJ11,KL,MACF1,MTNR1B,NFAT5,PLEKHA1,PPARG,RELN,SLC22A3,SLC30A8,SOCS2,SPHKAP,STAT3,TCF7L2,TFAP2B,TLE1,TNIK,TNKS,TP53INP1,VEGFA
GO.0045944	positive regulation of transcription from RNA polymerase II promoter	17	0.0126	ATXN7,CDKN2B,CHUK,ETS1,FOXA2,GLIS3,HHEX,HMGA2,HNF1B,HNF4A,KLF14,NFAT5,STAT3,TCF7L2,TNKS,VEGFA,ZMIZ1
GO.0061017	hepatoblast differentiation	2	0.0126	HHEX,HNF1B
GO.0065008	regulation of biological quality	33	0.0126	ADCY5,ARAP1,BCL2L11,CAMK2G,CHUK,DGKB,EYA2,FTO,GCKR,GIPR,HMGA2,HNF4A,ITPR2,KCNJ11,KCNQ1,KL,LPL,MACF1,MTNR1B,NRXN3,PINX1,PLEKHA1,PPARG,PTH1R,RELN,SLC22A3,SLC30A8,TCF7L2,TFAP2B,USP3,VEGFA,WFS1,YTHDC2
GO.0048583	regulation of response to stimulus	35	0.0162	ARAP1,ATXN7,BCL2L11,CAMK2G,CDKN2B,CHUK,ETS1,FOXA2,GIPR,GLI2,HHEX,HMGA2,HNF1B,HNF4A,ITPR2,KCNQ1,MACF1,MTNR1B,NFAT5,PLEKHA1,PPARG,RELN,RREB1,SLC22A3,SOCS2,SPHKAP,STAT3,TCF7L2,TFAP2B,TLE1,TNIK,TNKS,TP53INP1,TSPAN8,VEGFA
GO.0040008	regulation of growth	13	0.0166	BCL2L11,FTO,HMGA2,HNF1B,HNF4A,MACF1,PPARG,RAI1,SOCS2,STAT3,TCF7L2,VEGFA,WFS1
GO.0023051	regulation of signaling	30	0.0253	ATXN7,BCL2L11,CDKN2B,CHUK,FOXA2,GIPR,GLI2,HHEX,HNF1B,HNF4A,ITPR2,KCNJ11,KL,MACF1,MTNR1B,NFAT5,PLEKHA1,PPARG,RELN,SLC30A8,SOCS2,SPHKAP,STAT3,TCF7L2,TFAP2B,TLE1,TNIK,TNKS,TP53INP1,VEGFA
GO.0060284	regulation of cell development	14	0.0253	FAM101A,FOXA2,GLI2,HMG20A,HMGA2,HNF1B,MACF1,PPARG,RELN,RREB1,STAT3,TCF7L2,TNIK,VEGFA
GO.0042592	homeostatic process	19	0.0279	ADCY5,BCL2L11,FTO,GCKR,GIPR,HNF4A,KCNJ11,KL,LPL,MTNR1B,PINX1,PPARG,PTH1R,SLC30A8,STAT3,TCF7L2,TFAP2B,VEGFA,WFS1
GO.0010033	response to organic substance	28	0.0295	ACSL1,ADCY5,BCL2L11,CAMK2G,ETS1,FOXA2,GCKR,GIPR,GLI2,HHEX,HNF1B,HNF4A,KCNJ11,KCNQ1,LPL,OASL,OSBPL7,PPARG,SLC30A8,SOCS2,SPRY2,STAT3,TCF7L2,TP53INP1,TYR,VEGFA,WFS1,YTHDC2
GO.0023056	positive regulation of signaling	20	0.0295	ARAP1,BCL2L11,CDKN2B,CHUK,FOXA2,GIPR,HHEX,KL,MACF1,MTNR1B,RELN,SLC30A8,SOCS2,SPRY2,STAT3,TCF7L2,TNIK,TNKS,TP53INP1,VEGFA
GO.0051348	negative regulation of transferase activity	9	0.0295	CDKN2B,FOXA2,GCKR,HHEX,PINX1,PPARG,SOCS2,SPRY2,TEX14
GO.0048732	gland development	10	0.0296	BCL2L11,CDKN2B,CHUK,ETS1,HHEX,HNF1B,LAMA1,TCF7L2,TYR,VEGFA
GO.0051338	regulation of transferase activity	15	0.0306	ACSL1,ADCY5,CCND2,CDKN2B,FOXA2,GCKR,HHEX,PINX1,PPARG,RELN,SOCS2,SPRY2,TEX14,TNIK,VEGFA
GO.0009893	positive regulation of metabolic process	35	0.0333	ACSL1,ADCY5,ATXN7,CCND2,CDKN2B,CHUK,ETS1,FOXA2,GIPR,GLIS3,HHEX,HMGA2,HNF1B,HNF4A,ITPR2,KL,KLF14,NFAT5,OSBPL7,PPARG,PTH1R,RAI1,RELN,RREB1,SLC22A3,SPRY2,STAT3,TCF7L2,TLE1,TNIK,TNKS,TP53INP1,VEGFA,WFS1,ZMIZ1
GO.0014070	response to organic cyclic compound	14	0.0356	ACSL1,CDKN2B,ETS1,GLI2,HNF1B,HNF4A,ITPR2,KCNJ11,KCNQ1,OSBPL7,PPARG,SOCS2,STAT3,TYR
GO.0009966	regulation of signal transduction	27	0.0418	ARAP1,ATXN7,BCL2L11,CDKN2B,CHUK,FOXA2,GIPR,GLI2,HHEX,HNF1B,HNF4A,KL,MACF1,NFAT5,PLEKHA1,PPARG,RELN,SOCS2,SPHKAP,STAT3,TCF7L2,TFAP2B,TLE1,TNIK,TNKS,TP53INP1,VEGFA
GO.0008152	metabolic process	70	0.0434	ABCB10,ADCY5,ATXN7,BCL2L11,CDKAL1,CDKN2B,CHUK,CTRB1,DGKB,EIF2S2,ETS1,EYA2,FOXA2,FTO,GCKR,GIPR,GLI2,GLIS3,HHEX,HMG20A,HMGA2,HNF1B,HNF4A,IGF2BP2,ITPR2,JAZF1,KCNJ11,KCNQ1,KLF14,KLHDC5,LPL,MACF1,NCAN,NFAT5,NUDT6,OASL,PAM,PINX1,PITPNM2,PLEKHA1,PPARG,PTPDC1,RBMS1,RELN,RREB1,SAMM50,SCD5,SGK223,SLC22A3,SLC30A8,SOCS2,SPATA18,ST6GAL1,STAT3,TCF7L2,TEX14,TLE1,TMEM18,TNIK,TNKS,TP53INP1,TYR,UBE2E2,UBE3C,USP3,W…
GO.0031018	endocrine pancreas development	4	0.0434	FOXA2,GIPR,HNF1B,HNF4A
GO.0060425	lung morphogenesis	4	0.0434	FOXA2,HHEX,LAMA1,SPRY2
GO.0048638	regulation of developmental growth	8	0.0442	BCL2L11,FTO,HNF1B,MACF1,RAI1,STAT3,TCF7L2,VEGFA
GO.2000113	negative regulation of cellular macromolecule biosynthetic process	18	0.0478	FOXA2,GLI2,GLIS3,HHEX,HMG20A,HMGA2,HNF1B,IGF2BP2,JAZF1,PINX1,PPARG,RREB1,STAT3,TCF7L2,TFAP2B,TLE1,VEGFA,WFS1
Cellular Component (GO)
#pathway ID	pathway description	observed gene count	false discovery rate	matching proteins in your network (labels)
GO.0043227	membrane-bounded organelle	85	0.0347	ABCB10,ACSL1,AGMO,ANK1,AP3S2,ARL15,ATXN7,BCL2L11,C2CD4A,CAMK2G,CCND2,CDKAL1,CDKN2B,CEP68,CHUK,CMIP,COBLL1,CTTNBP2,ETS1,FOXA2,FTO,GCKR,GLIS3,HHEX,HMG20A,HMGA2,HNF1B,HNF4A,IGF2BP2,ITFG3,ITPR2,JAZF1,KCNJ11,KCNQ1,KL,KLF14,LPL,LPP,LYPLAL1,MACF1,MBNL1,NCAN,NFAT5,NUDT6,OASL,OSBPL7,PAM,PINX1,PITPNM2,PLEKHA1,PPARG,PRC1,PTGFRN,PTH1R,PTPDC1,PURG,RAI1,RBMS1,RREB1,SAMM50,SCD5,SLC30A8,SLC9B2,SPATA18,SPHKAP,STA…
GO.0043226	organelle	87	0.0371	ABCB10,ACSL1,ADCY5,AGMO,ANK1,AP3S2,ARL15,ATXN7,BCL2L11,C2CD4A,CAMK2G,CCND2,CDKAL1,CDKN2B,CEP68,CHUK,CMIP,COBLL1,CTTNBP2,ETS1,FAM101A,FOXA2,FTO,GCKR,GLIS3,HHEX,HMG20A,HMGA2,HNF1B,HNF4A,IGF2BP2,ITFG3,ITPR2,JAZF1,KCNJ11,KCNQ1,KL,KLF14,KLHDC5,LPL,LPP,LYPLAL1,MBNL1,NCAN,NFAT5,NUDT6,OASL,OSBPL7,PAM,PINX1,PITPNM2,PLEKHA1,POC5,PPARG,PRC1,PTGFRN,PTH1R,PTPDC1,PURG,RAI1,RBMS1,RREB1,SAMM50,SCD5,SLC30A8,SLC9B…
GO.0044422	organelle part	63	0.0383	ABCB10,ACSL1,AGMO,AP3S2,ATXN7,BCL2L11,CAMK2G,CCND2,CDKAL1,CDKN2B,CEP68,CHUK,ETS1,EYA2,FAM101A,FTO,GCKR,GLIS3,HMGA2,HNF1B,HNF4A,HORMAD2,ITPR2,KCNJ11,KCNQ1,KLHDC5,MACF1,MBNL1,NCAN,OASL,OSBPL7,PINX1,PLEKHA1,POC5,PPARG,PRC1,PTGFRN,PTPDC1,RAI1,RREB1,SAMM50,SCD5,SLC30A8,SLC9B2,SPATA18,SPHKAP,SPRY2,STAT3,TACO1,TCF7L2,TEX14,TLE1,TMEM18,TNIK,TNKS,TP53INP1,TYR,UBE2Z,USP3,VEGFA,WFS1,YKT6,ZMIZ1
GO.0044446	intracellular organelle part	62	0.0383	ABCB10,ACSL1,AGMO,AP3S2,ATXN7,BCL2L11,CAMK2G,CCND2,CDKAL1,CDKN2B,CEP68,CHUK,ETS1,EYA2,FAM101A,FTO,GCKR,GLIS3,HMGA2,HNF1B,HNF4A,HORMAD2,ITPR2,KCNJ11,KCNQ1,KLHDC5,MACF1,MBNL1,NCAN,OASL,OSBPL7,PINX1,PLEKHA1,POC5,PPARG,PRC1,PTGFRN,PTPDC1,RAI1,RREB1,SAMM50,SCD5,SLC30A8,SLC9B2,SPATA18,SPRY2,STAT3,TACO1,TCF7L2,TEX14,TLE1,TMEM18,TNIK,TNKS,TP53INP1,TYR,UBE2Z,USP3,VEGFA,WFS1,YKT6,ZMIZ1
KEGG Pathways
#pathway ID	pathway description	observed gene count	false discovery rate	matching proteins in your network (labels)
4950	Maturity onset diabetes of the young	4	0.00397	FOXA2,HHEX,HNF1B,HNF4A
5166	HTLV-I infection	8	0.0124	ADCY5,CCND2,CDKN2B,CHUK,ETS1,HLA-DOB,HLA-DQB1,TP53INP1
5200	Pathways in cancer	9	0.0124	CDKN2B,CHUK,ETS1,GLI2,LAMA1,PPARG,STAT3,TCF7L2,VEGFA
5206	MicroRNAs in cancer	6	0.0157	BCL2L11,CCND2,HMGA2,SPRY2,STAT3,VEGFA
3320	PPAR signaling pathway	4	0.0292	ACSL1,LPL,PPARG,SCD5
4068	FoxO signaling pathway	5	0.0292	BCL2L11,CCND2,CDKN2B,CHUK,STAT3
4971	Gastric acid secretion	4	0.0292	ADCY5,CAMK2G,ITPR2,KCNQ1
5145	Toxoplasmosis	5	0.0292	CHUK,HLA-DOB,HLA-DQB1,LAMA1,STAT3
4911	Insulin secretion	4	0.0448	ADCY5,CAMK2G,KCNJ11,KCNU1
