# Supplementary material for: Genome-wide association analyses identify 143 risk variants and putative regulatory mechanisms for type 2 diabetes
Source: Nat Commun. 2018 Jul 27;9:2941. doi: 10.1038/s41467-018-04951-w (PMC6063971; doi:10.1038/s41467-018-04951-w)
Supplement: Supplementary file 10 — Supplementary Data 8 [file 41467_2018_4951_MOESM10_ESM.xlsx]

## Sheet: Sheet1
Supplementary Data 8 T2D-associated genes identified from the SMR analysis of the GWAS summary data from our meta-analysis and the eQTL summary data from the eQTLGen consortium.
probeID	ProbeChr	Gene	Probe_bp	topSNP	topSNP_chr	topSNP_bp	A1	A2	Freq	b_GWAS	se_GWAS	p_GWAS	b_eQTL	se_eQTL	p_eQTL	b_SMR	se_SMR	p_SMR	p_HET	nsnp_HET
55879	1	CD101	117576713	rs10737727	1	117528177	C	A	0.478617	0.0418	0.0079	1.056e-07	0.270252	0.0117714	1.21589e-116	0.15467	0.0299983	2.52307e-07	0.00924903	19
28676	2	EIF2B4	27587407	rs780117	2	27698343	G	C	0.378058	0.0393	0.0073	7.568e-08	0.140484	0.0121987	1.09188e-30	0.279747	0.0573607	1.0772e-06	1.40342e-05	19
10026	2	SNX17	27599785	rs1647284	2	27608115	T	C	0.375763	0.0395	0.0073	6.822e-08	-0.256041	0.0119439	6.04258e-102	-0.154272	0.0294053	1.55092e-07	0.000231336	19
38656	2	NRBP1	27664880	rs780110	2	27685388	A	G	0.427137	0.048	0.0072	3.017e-11	-0.162882	0.0118708	7.57665e-43	-0.294692	0.0491451	2.01782e-09	0.000316279	19
68011	2	CEP68	65309703	rs2249105	2	65287896	G	A	0.38447	-0.0462	0.0074	4.081e-10	-0.351235	0.0119271	1.31653e-190	0.131536	0.0215368	1.01206e-09	0.0293122	19
9391	3	EHHADH	184909507	rs7431357	3	185031794	A	G	0.163115	0.0539	0.0104	2.378e-07	-0.212735	0.0161711	1.58739e-39	-0.253367	0.0525441	1.4214e-06	0.120117	19
43929	4	RP11-10L12.4	103764829	rs223359	4	103770579	T	C	0.481134	-0.0414	0.0078	1.246e-07	-0.507308	0.0112782	<1E-300	0.0816072	0.0154819	1.35592e-07	0.0308641	19
24606	4	CISD2	103809471	rs223334	4	103788211	G	A	0.482224	-0.0359	0.0071	4.236e-07	-0.225151	0.0117444	6.47473e-82	0.159449	0.0326128	1.01276e-06	0.000213031	19
68382	5	ANKH	14847221	rs1061813	5	14847331	G	A	0.457474	0.0429	0.0073	3.372e-09	0.269157	0.0120472	1.44849e-110	0.159387	0.0280443	1.32051e-08	0.387367	19
62965	5	POC5	74970345	rs10515213	5	74980572	G	A	0.205064	-0.0414	0.0087	2.149e-06	0.476848	0.014276	1.27912e-244	-0.0868201	0.018429	2.46441e-06	0.000936441	19
40809	6	RREB1	7250954	rs2714337	6	7240577	T	A	0.347688	0.0473	0.0076	3.875e-10	0.183544	0.0125703	2.75132e-48	0.257704	0.0450115	1.03256e-08	0.00158243	19
8188	6	HLA-C	31236617	rs9264483	6	31232446	T	C	0.213795	-0.0476	0.0097	8.459e-07	0.677528	0.0132183	<1E-300	-0.0702554	0.0143822	1.03491e-06	3.40947e-06	19
1668	6	MICB	31439817	rs28729827	6	31475811	T	C	0.258591	-0.05	0.0089	2.159e-08	-0.26283	0.0165329	6.60581e-57	0.190237	0.0359144	1.17751e-07	1.69752e-06	19
44795	6	MICB	31448080	rs2253042	6	31461914	T	C	0.333237	0.0468	0.0083	2.056e-08	-0.632474	0.0117431	<1E-300	-0.0739951	0.0131948	2.04789e-08	0.000879969	19
13160	6	MICB	31450955	rs2855816	6	31466879	A	G	0.318102	0.0489	0.0085	7.973e-09	0.49687	0.0124641	<1E-300	0.0984161	0.0172843	1.2413e-08	3.5304e-05	19
34438	6	HLA-DRB5	32485421	rs9271640	6	32592200	T	C	0.19762	-0.066	0.01	4.215e-11	0.909855	0.011883	<1E-300	-0.072539	0.0110315	4.8452e-11	1.62805e-07	19
34805	6	HLA-DRB5	32519519	rs646984	6	32576592	C	A	0.398318	0.0501	0.008	4.118e-10	-0.463494	0.0117356	<1E-300	-0.108092	0.0174758	6.2014e-10	1.37477e-05	19
9462	6	HLA-DQB1	32624020	rs1063355	6	32627714	T	G	0.430141	-0.0709	0.0079	3.715e-19	0.887412	0.0096018	<1E-300	-0.0798952	0.00894417	4.15861e-19	3.15076e-05	19
29725	6	HLA-DQB1	32626587	rs1063355	6	32627714	T	G	0.430141	-0.0709	0.0079	3.715e-19	0.16313	0.0125635	1.49932e-38	-0.434623	0.0588698	1.55015e-13	0.00762829	19
12639	6	HLA-DQB1	32631244	rs1063355	6	32627714	T	G	0.430141	-0.0709	0.0079	3.715e-19	0.406063	0.0121206	4.52388e-246	-0.174603	0.0201411	4.35872e-18	3.56304e-09	19
12660	6	CENPW	126667393	rs1591805	6	126717064	G	A	0.505851	0.0474	0.0079	1.6e-09	-0.113109	0.011851	1.37085e-21	-0.419065	0.0824989	3.78153e-07	0.0319696	19
56635	6	ARG1	131905372	rs2246012	6	131898208	C	T	0.153979	0.0527	0.0094	2.427e-08	-0.636002	0.0145179	<1E-300	-0.0828614	0.0149004	2.68188e-08	0.902354	19
39116	6	MED23	131908877	rs3756784	6	131950233	G	T	0.187774	0.0505	0.0091	2.589e-08	-0.255943	0.0148133	6.89928e-67	-0.19731	0.0373437	1.26665e-07	0.813707	19
65047	8	ANK1	41510977	rs7825494	8	41507350	C	T	0.453628	-0.0526	0.0079	2.699e-11	-0.106989	0.0119598	3.69537e-19	0.491639	0.0920469	9.23434e-08	4.66751e-05	19
16667	8	TP53INP1	95938736	rs10097617	8	95961626	C	T	0.512264	-0.0423	0.0079	7.51e-08	-0.231385	0.0117918	9.928e-86	0.182812	0.0353905	2.39705e-07	0.247434	19
17817	8	RPL8	146015822	rs2958517	8	146019378	G	A	0.468483	-0.0379	0.0079	1.457e-06	0.549072	0.0114716	<1E-300	-0.0690256	0.01446	1.81007e-06	0.699907	17
51129	10	CAMK1D	12867644	rs11257655	10	12307894	T	C	0.20206	0.0737	0.0087	1.966e-17	0.55273	0.013648	<1E-300	0.133338	0.0160807	1.11538e-16	0.0226348	19
45148	10	CAMK1D	12867786	rs11257655	10	12307894	T	C	0.20206	0.0737	0.0087	1.966e-17	0.344178	0.0141238	3.67756e-131	0.214133	0.0267614	1.22843e-15	0.0264662	19
51050	10	CAMK1D	12870995	rs11257655	10	12307894	T	C	0.20206	0.0737	0.0087	1.966e-17	0.525151	0.0137393	<1E-300	0.140341	0.0169687	1.33315e-16	0.0148914	19
14584	10	CAMK1D	12877115	rs11257655	10	12307894	T	C	0.20206	0.0737	0.0087	1.966e-17	0.554628	0.0139345	<1E-300	0.132882	0.0160375	1.17434e-16	0.00420967	19
14976	10	HHEX	94455178	rs10882100	10	94460687	C	G	0.477041	0.0834	0.0072	4.095e-31	-0.204299	0.0118245	6.93728e-67	-0.408225	0.0424298	6.50707e-22	3.52376e-09	19
55828	10	CWF19L1	101992143	rs34027394	10	101983816	A	G	0.423192	-0.0461	0.0079	5.165e-09	0.634783	0.0111695	<1E-300	-0.0726232	0.0125106	6.43957e-09	0.466503	19
54041	10	SNORA12	101996941	rs34762508	10	102024258	T	C	0.420188	-0.046	0.0079	5.791e-09	0.126451	0.0152917	1.34796e-16	-0.363777	0.0764091	1.92718e-06	0.908637	19
564	10	PLEKHA1	124189437	rs11200629	10	124198585	G	A	0.479187	-0.0428	0.0079	5.072e-08	-0.307705	0.0117554	5.03557e-151	0.139094	0.0262181	1.12502e-07	0.141737	19
44452	10	PLEKHA1	124191567	rs7072204	10	124195485	G	A	0.478733	-0.0427	0.0079	5.427e-08	-0.332753	0.011616	1.7932e-180	0.128323	0.0241603	1.0882e-07	0.147152	19
54567	11	SSSCA1	65343122	rs1194076	11	65336544	A	C	0.244817	0.0436	0.0088	7.56e-07	-0.482034	0.0137672	1.41575e-268	-0.0904501	0.0184378	9.3107e-07	0.852352	19
59012	11	ARAP1	72396418	rs9667947	11	72424634	C	T	0.147658	-0.1021	0.011	2.121e-20	0.122437	0.0192397	1.96862e-10	-0.833898	0.158879	1.5324e-07	0.00537919	19
28652	12	MRPS35	27908576	rs3751233	12	27908603	G	A	0.160606	-0.0631	0.0108	4.855e-09	-0.267399	0.0161917	2.88195e-61	0.235977	0.0428422	3.62831e-08	0.00033044	19
43578	12	KLHL42	27955583	rs10771371	12	27960473	A	G	0.198808	-0.0667	0.01	2.142e-11	-0.308405	0.0144866	1.43603e-100	0.216274	0.0339791	1.95396e-10	0.000626628	19
45755	12	SPPL3	121201331	rs625228	12	121278266	A	G	0.424793	-0.0406	0.0073	2.791e-08	0.192963	0.0118809	2.56795e-59	-0.210403	0.0399877	1.42733e-07	3.09752e-05	19
33262	12	C12orf43	121441177	rs2708081	12	121463288	T	C	0.513832	0.0408	0.0072	1.531e-08	-0.237039	0.0121803	2.35841e-84	-0.172124	0.0316363	5.30696e-08	2.50316e-11	19
64698	12	P2RX4	121671572	rs2071271	12	121670064	T	C	0.273603	0.0437	0.0086	3.606e-07	0.531507	0.0121568	<1E-300	0.082219	0.0162893	4.47817e-07	0.287602	19
14501	12	CAMKK2	121683003	rs11065504	12	121680460	C	G	0.356988	-0.0388	0.0082	1.968e-06	0.743999	0.0111765	<1E-300	-0.0521506	0.0110493	2.36078e-06	0.00430849	19
25086	12	CAMKK2	121693407	rs11065504	12	121680460	C	G	0.356988	-0.0388	0.0082	1.968e-06	0.646465	0.0120737	<1E-300	-0.0600187	0.0127338	2.43691e-06	0.00216523	19
12980	15	ANPEP	90328430	rs11639336	15	90373439	G	A	0.51261	-0.0385	0.0078	8.513e-07	-0.734241	0.0101645	<1E-300	0.0524351	0.010648	8.46132e-07	0.000254125	19
19328	15	C15orf38	90444195	rs7174878	15	90434888	A	G	0.261207	0.0548	0.0088	5.197e-10	-0.415465	0.0132963	2.47812e-214	-0.1319	0.0215976	1.01412e-09	0.00298513	19
55328	15	RCCD1	91506143	rs2290202	15	91512267	T	G	0.136302	0.0531	0.0103	2.324e-07	0.81201	0.0150318	<1E-300	0.0653933	0.0127422	2.86646e-07	0.00280432	19
28542	17	ANKFY1	4098020	rs4790598	17	4156620	G	T	0.381928	0.0432	0.008	7.066e-08	0.173391	0.0122507	1.77541e-45	0.249148	0.0493825	4.52894e-07	0.0105635	19
9982	17	ATP5G1	46970230	rs1962412	17	46970259	T	C	0.31079	-0.0563	0.0086	5.639e-11	-0.301204	0.0128952	1.14726e-120	0.186917	0.0296523	2.90787e-10	0.00261994	19
42278	17	ATP5G1	46973158	rs318095	17	46974734	T	C	0.47615	-0.0545	0.0079	4.005e-12	0.316505	0.0137542	3.57451e-117	-0.172193	0.0260576	3.89121e-11	0.0520601	19
60420	17	UBE2Z	46993365	rs15563	17	47005193	A	G	0.475952	-0.05	0.0072	3.426e-12	0.185575	0.0121574	1.32107e-52	-0.269433	0.0426248	2.59812e-10	0.00472274	19
60551	17	UBE2Z	47005478	rs962272	17	46978283	A	G	0.476306	-0.0546	0.0079	3.822e-12	0.204876	0.0118708	9.60521e-67	-0.266503	0.0415368	1.39848e-10	0.0742505	19
32856	17	UBE2Z	47006056	rs11650158	17	46959208	A	G	0.184861	-0.0495	0.0102	1.246e-06	-0.727312	0.0147031	<1E-300	0.0680588	0.0140916	1.36701e-06	3.72362e-08	19
Columns are probe ID, probe chromosome, gene name, probe position, SNP name,SNP chromosome, SNP position, the effect (coded) allele, the other allele, frequency of the effect allele (estimated from the reference samples), effect size from GWAS, SE from GWAS, p-value from GWAS, effect size from eQTL study, SE from eQTL study, p-value from eQTL study, effect size from SMR, SE from SMR, p-value from…
