# Supplementary material for: Genome-wide association analyses identify 143 risk variants and putative regulatory mechanisms for type 2 diabetes
Source: Nat Commun. 2018 Jul 27;9:2941. doi: 10.1038/s41467-018-04951-w (PMC6063971; doi:10.1038/s41467-018-04951-w)
Supplement: Supplementary file 11 — Supplementary Data 9 [file 41467_2018_4951_MOESM11_ESM.xlsx]

## Sheet: Sheet1
Supplementary Data 9 T2D-associated genes identified from the SMR analysis of the GWAS summary data from our meta-analysis and the eQTL summary data from the CAGE consortium.
probeID	ProbeChr	Gene	Probe_bp	topSNP	topSNP_chr	topSNP_bp	A1	A2	Freq	b_GWAS	se_GWAS	p_GWAS	b_eQTL	se_eQTL	p_eQTL	b_SMR	se_SMR	p_SMR	p_HET	nsnp_HET
ILMN_1754865	1	PABPC4	40027417	rs1985076	1	39915209	C	T	0.218442	0.0663	0.0094	2.047e-12	-0.32591	0.0328159	3.03755e-23	-0.20343	0.0353758	8.89554e-09	0.410639	19
ILMN_1757343	1	PABPC4	40027766	rs17513135	1	40035686	T	C	0.227817	0.0618	0.0085	2.733e-13	-0.38018	0.0323751	7.67387e-32	-0.162555	0.0262963	6.34302e-10	0.308066	19
ILMN_1795464	6	LTA	31542065	rs2516479	6	31528326	G	C	0.40067	-0.0506	0.0081	3.876e-10	0.311984	0.0285745	9.42782e-28	-0.162188	0.0299121	5.8887e-08	0.00557724	19
ILMN_1712390	6	CUTA	33384482	rs115196245	6	32778077	C	G	0.027069	0.1423	0.0229	5.072e-10	-0.946794	0.0868625	1.15363e-27	-0.150297	0.0278413	6.72597e-08	0.0110501	19
ILMN_1812281	6	ARG1	131905373	rs2246012	6	131898208	C	T	0.153979	0.0527	0.0094	2.427e-08	-0.826771	0.0364832	1.06989e-113	-0.063742	0.0117123	5.2594e-08	0.862505	19
ILMN_1714108	8	TP53INP1	95938737	rs896853	8	95960855	G	C	0.481176	0.0413	0.0078	1.314e-07	0.339301	0.0281895	2.28634e-33	0.121721	0.0251144	1.25565e-06	0.4762	19
ILMN_1711314	10	NUDT5	12214779	rs11257655	10	12307894	T	C	0.20206	0.0737	0.0087	1.966e-17	0.429077	0.0343424	8.04125e-36	0.171764	0.0244973	2.35682e-12	0.00280227	19
ILMN_1795561	10	CAMK1D	12867645	rs11257655	10	12307894	T	C	0.20206	0.0737	0.0087	1.966e-17	0.77602	0.0344617	2.74507e-112	0.0949718	0.0119781	2.21318e-15	0.158509	19
ILMN_1751561	10	CAMK1D	12870996	rs11257655	10	12307894	T	C	0.20206	0.0737	0.0087	1.966e-17	0.737559	0.0344323	8.59556e-102	0.0999242	0.0126846	3.3371e-15	0.0841069	19
ILMN_1906187	10	LOC283070	12877116	rs11257655	10	12307894	T	C	0.20206	0.0737	0.0087	1.966e-17	0.741014	0.0346517	1.8573e-101	0.0994583	0.0126283	3.38525e-15	0.00689988	19
ILMN_1651886	10	CWF19L1	101992144	rs34027394	10	101983816	A	G	0.423192	-0.0461	0.0079	5.165e-09	0.681371	0.0280605	3.0221e-130	-0.0676577	0.0119244	1.39581e-08	0.483801	19
ILMN_1662839	10	PLEKHA1	124191568	rs11200594	10	124139393	C	T	0.521696	0.0416	0.0078	1.149e-07	0.38548	0.027553	1.78178e-44	0.107917	0.0216549	6.24426e-07	0.190489	19
ILMN_1727134	12	KLHDC5	27955584	rs12578595	12	27964996	T	C	0.203818	-0.0661	0.0098	1.859e-11	-0.350129	0.0341006	9.86969e-25	0.188788	0.0334888	1.727e-08	0.00329977	19
ILMN_1813846	12	P2RX4	121671573	rs2071271	12	121670064	T	C	0.273603	0.0437	0.0086	3.606e-07	0.518804	0.0296821	2.08254e-68	0.0842322	0.0172629	1.0642e-06	0.266672	19
ILMN_1743021	12	CAMKK2	121683004	rs35898441	12	121683920	T	C	0.35032	-0.0419	0.0083	4.093e-07	0.74156	0.0299065	9.91447e-136	-0.0565025	0.0114222	7.54759e-07	0.0131747	19
ILMN_2367638	12	CAMKK2	121693408	rs3794207	12	121686078	T	C	0.350031	-0.0411	0.0083	6.531e-07	0.729957	0.0298434	3.97988e-132	-0.0563047	0.0116012	1.21395e-06	0.0260199	19
ILMN_2189406	15	C15orf38	90444196	rs12594774	15	90406884	A	G	0.259466	0.0559	0.0088	2.652e-10	-0.35004	0.0318843	4.85214e-28	-0.159696	0.029045	3.83644e-08	0.0113826	19
ILMN_1712430	17	ATP5G1	46970231	rs7212779	17	47004090	A	G	0.293764	-0.0556	0.0087	1.599e-10	-0.317825	0.0302382	7.71098e-26	0.174939	0.0320364	4.74434e-08	0.015284	19
ILMN_1676393	17	ATP5G1	46973137	rs12325727	17	47028472	G	A	0.519633	0.0514	0.0079	6.288e-11	-0.319212	0.0272499	1.07748e-31	-0.161022	0.0283096	1.28625e-08	0.265978	19
Columns are probe ID, probe chromosome, gene name, probe position, SNP name,SNP chromosome, SNP position, the effect (coded) allele, the other allele, frequency of the effect allele (estimated from the reference samples), effect size from GWAS, SE from GWAS, p-value from GWAS, effect size from eQTL study, SE from eQTL study, p-value from eQTL study, effect size from SMR, SE from SMR, p-value from…
