# Supplementary material for: Genome-wide association analyses identify 143 risk variants and putative regulatory mechanisms for type 2 diabetes
Source: Nat Commun. 2018 Jul 27;9:2941. doi: 10.1038/s41467-018-04951-w (PMC6063971; doi:10.1038/s41467-018-04951-w)
Supplement: Supplementary file 12 — Supplementary Data 10 [file 41467_2018_4951_MOESM12_ESM.xlsx]

## Sheet: Sheet1
Supplementary Data 10 T2D-associated CpG methylation sites from the SMR analysis of the GWAS summary data from our meta-analysis and the mQTL data from McRae et al.
probeID	ProbeChr	Gene	Probe_bp	topSNP	topSNP_chr	topSNP_bp	A1	A2	Freq	b_GWAS	se_GWAS	p_GWAS	b_eQTL	se_eQTL	p_eQTL	b_SMR	se_SMR	p_SMR	p_HET	nsnp_HET
cg08480461	1	MACF1,PABPC4	39553001	rs67452844	1	39616282	A	G	0.753862	-0.0502	0.009	2.964e-08	-0.440925	0.0374951	6.30876e-32	0.113852	0.0225914	4.66485e-07	0.0012222	19
cg15123755	1	MACF1,PABPC4	40075810	rs4660877	1	40079246	C	T	0.749975	-0.0504	0.009	2.273e-08	0.826211	0.0358307	1.20219e-117	-0.0610014	0.0112097	5.27391e-08	0.00109597	19
cg10288510	1	PROX1	214158727	rs340874	1	214159256	C	T	0.541775	0.0626	0.0073	8.406e-18	0.386661	0.0322524	4.07803e-33	0.161899	0.0232122	3.06478e-12	0.382414	19
cg18318878	1	PROX1	214159037	rs340874	1	214159256	C	T	0.541775	0.0626	0.0073	8.406e-18	0.3119	0.032372	5.69647e-22	0.200706	0.0313326	1.49727e-10	0.454688	19
cg20692998	1	PROX1	214159203	rs340874	1	214159256	C	T	0.541775	0.0626	0.0073	8.406e-18	0.421896	0.0325426	1.94647e-38	0.148378	0.0207455	8.53442e-13	0.412073	19
cg26293546	1	PROX1	214162659	rs340836	1	214163069	T	C	0.527581	0.0484	0.0079	9.894e-10	0.306426	0.0314341	1.87753e-22	0.15795	0.0304499	2.13485e-07	0.0129473	19
cg19373347	1	LYPLAL1	219634786	rs11118311	1	219639295	A	T	0.60835	0.0468	0.008	4.916e-09	-1.263	0.0176642	<1E-300	-0.0370546	0.00635528	5.52557e-09	0.0397624	19
cg03610516	2	TMEM18	642275	rs12714415	2	651430	T	C	0.822104	0.0594	0.01	2.507e-09	0.433798	0.0430729	7.40241e-24	0.13693	0.026763	3.11433e-07	0.135903	19
cg18947209	2	AK124439	27960869	rs2178198	2	27895073	C	T	0.860512	0.0602	0.0111	5.526e-08	-0.766726	0.0448778	1.92775e-65	-0.0785157	0.0151891	2.35069e-07	0.000609833	19
cg01649611	2	LOC100129726	43521066	rs34247383	2	43532780	A	C	0.836456	0.082	0.0106	1.235e-14	-0.354157	0.0446376	2.12108e-15	-0.231536	0.0418024	3.04521e-08	0.000726672	19
cg25748958	2	THADA	43672652	rs17039131	2	43652398	A	C	0.89406	0.125	0.0132	2.926e-21	-0.576693	0.0536467	5.93742e-27	-0.216753	0.0305037	1.19628e-12	0.000396072	19
cg05010058	2	CEP68	65284262	rs2723064	2	65279805	T	C	0.605817	0.0527	0.0081	8.359e-11	-0.462491	0.0328113	4.04808e-45	-0.113948	0.0192895	3.47863e-09	0.008478	19
cg02563156	2	FHL2	105977603	rs3087523	2	105977776	G	A	0.878759	-0.0599	0.0117	3.193e-07	-1.58547	0.0376429	<1E-300	0.0377806	0.00743383	3.7299e-07	0.241173	19
cg06320277	2	FHL2	105980029	rs6749911	2	105962339	G	A	0.875706	-0.0598	0.0115	2.112e-07	-0.899668	0.0477547	3.59326e-79	0.066469	0.0132605	5.37103e-07	0.387423	19
cg22512663	2	RBMS1	161122423	rs764729	2	161126732	C	A	0.725415	0.0547	0.0089	8.735e-10	-0.386548	0.0354115	9.67829e-28	-0.141509	0.026423	8.53068e-08	0.104265	19
cg22609984	2	RBMS1	161126801	rs764729	2	161126732	C	A	0.725415	0.0547	0.0089	8.735e-10	0.557417	0.0347821	8.41619e-58	0.0981312	0.0171004	9.54995e-09	0.240263	19
cg22663545	2	RBMS1	161126857	rs764729	2	161126732	C	A	0.725415	0.0547	0.0089	8.735e-10	0.32714	0.0353721	2.276e-20	0.167207	0.0326649	3.07415e-07	0.0752595	19
cg04632671	3	PPARG	12329826	rs11709077	3	12336507	G	A	0.880476	0.1129	0.0111	2.028e-24	0.348151	0.0492914	1.62801e-12	0.324285	0.0558968	6.57289e-09	0.0490266	16
cg23352942	3	CCDC12	46931381	rs7646906	3	46949379	A	G	0.619054	0.0417	0.008	2.063e-07	-0.98958	0.0256047	<1E-300	-0.0421391	0.00815743	2.39503e-07	0.271964	19
cg04663057	3	CCDC12,SCAP	46933782	rs7635480	3	46968227	C	T	0.636607	0.0435	0.0082	1.375e-07	0.501156	0.0328753	1.80054e-52	0.0867993	0.0173246	5.43795e-07	0.457458	19
cg02527881	3	CCDC12	46936655	rs7646906	3	46949379	A	G	0.619054	0.0417	0.008	2.063e-07	-1.09009	0.0232062	<1E-300	-0.0382537	0.00738388	2.21053e-07	0.307405	19
cg23078228	3	MIR548A2	64711384	rs4616635	3	64702275	C	G	0.693362	0.0575	0.008	5.841e-13	-0.333769	0.0361868	2.87539e-20	-0.172275	0.0303868	1.43301e-08	0.000700013	19
cg27182923	3	ADCY5	123129387	rs10934647	3	123130684	C	T	0.748061	0.0826	0.0084	8.338e-23	0.23464	0.0365595	1.38037e-10	0.352028	0.0654988	7.67656e-08	0.0488805	14
cg12781915	3	IGF2BP2	185544099	rs764129	3	185547917	C	T	0.555912	-0.0771	0.0072	9.426e-27	0.294379	0.0324067	1.04752e-19	-0.261907	0.0378086	4.29306e-12	0.000167599	19
cg15487251	3	IGF2BP2	185544216	rs11705701	3	185544309	G	A	0.557629	-0.0789	0.0073	3.468e-27	0.332353	0.0326405	2.38012e-24	-0.237398	0.0320317	1.25017e-13	0.000170108	19
cg25691634	3	ST6GAL1	186666376	rs12632862	3	186669214	G	A	0.551266	0.0433	0.0079	3.9e-08	0.531025	0.0313249	1.85512e-64	0.0815404	0.0156352	1.83623e-07	0.149745	19
cg09638344	4	WFS1	6271000	rs4689386	4	6264394	T	C	0.588766	0.0762	0.008	1.661e-21	-0.355678	0.0328175	2.27231e-27	-0.214239	0.0299441	8.38955e-13	0.000209098	19
cg25311466	4	WFS1	6277273	rs1046319	4	6304286	T	C	0.699749	0.0919	0.0081	6.745e-30	-0.2099	0.0352925	2.72387e-09	-0.437828	0.0831176	1.38242e-07	0.465674	19
cg12788866	4	WFS1	6299306	rs4689385	4	6264239	T	A	0.546083	0.0671	0.0078	8.62e-18	0.248608	0.0326611	2.70446e-14	0.269903	0.0473466	1.19401e-08	0.00172977	19
cg06886789	4	WFS1	6299403	rs11725494	4	6293855	T	C	0.593198	0.0838	0.0083	7.461e-24	0.45931	0.0326257	5.17453e-45	0.182448	0.0222373	2.31415e-16	0.0142769	19
cg08703151	4	WFS1	6299846	rs1079216	4	6282473	C	T	0.602012	0.0822	0.0079	3.806e-25	-0.195596	0.032772	2.39625e-09	-0.420254	0.0811749	2.25306e-07	0.150982	19
cg06079509	4	WFS1	6304042	rs1046317	4	6304242	C	T	0.648615	0.0873	0.0077	1.739e-29	0.330333	0.0344448	8.79103e-22	0.264279	0.0360936	2.44211e-13	0.0233851	19
cg25064352	4	WFS1	6305036	rs6830765	4	6271826	C	T	0.59749	0.0793	0.0079	9.232e-24	-0.212047	0.0329147	1.17669e-10	-0.373974	0.0689766	5.90174e-08	0.186737	19
cg10792923	4	MANBA	103789516	rs223490	4	103679117	G	T	0.622891	0.0478	0.0081	4.566e-09	0.459359	0.0333438	3.53261e-43	0.104058	0.0191829	5.81132e-08	0.757883	19
cg14368149	4	MANBA	103932567	rs7660298	4	103960768	T	C	0.504316	0.0392	0.0072	5.565e-08	-0.587935	0.0311096	1.16528e-79	-0.066674	0.0127443	1.67979e-07	0.0199181	19
cg01714284	4	CASP3	185714524	rs72695665	4	185718300	A	C	0.854975	0.0719	0.0114	3.274e-10	0.613687	0.0483833	7.26608e-37	0.117161	0.0207461	1.62919e-08	0.685072	19
cg15001016	5	MAP3K1	55860904	rs3843467	5	55856375	G	T	0.804542	-0.0733	0.0088	1.03e-16	1.35265	0.0298232	<1E-300	-0.05419	0.00661455	2.55781e-16	0.158919	19
cg18255813	6	Y_RNA	7195966	rs9405331	6	7204736	A	G	0.580051	-0.0484	0.0079	1.09e-09	0.288091	0.0325356	8.39534e-19	-0.168003	0.0333459	4.69993e-07	0.0171245	19
cg11278602	6	HCG4	29760757	rs9264489	6	31232563	G	C	0.798452	0.0527	0.0098	7.442e-08	-0.712647	0.0387819	2.054e-75	-0.0739497	0.0143283	2.45514e-07	0.00426475	19
cg23841361	6	GNL1	30524010	rs1048709	6	31914935	G	A	0.815758	0.0672	0.0094	9.024e-13	-0.508439	0.0385188	8.80323e-40	-0.132169	0.0210254	3.25358e-10	0.0211249	19
cg06663251	6	PSORS1C2	31108541	rs2233942	6	31107904	G	C	0.800812	0.0558	0.0097	7.972e-09	-0.468373	0.0390656	4.03848e-33	-0.119136	0.0229705	2.14312e-07	0.000946862	19
cg22158929	6	CCHCR1	31125445	rs3130454	6	31108485	A	G	0.708291	0.0518	0.0087	2.934e-09	-0.730992	0.0344421	5.76027e-100	-0.0708627	0.0123611	9.88373e-09	0.0116706	19
cg04824716	6	CCHCR1	31125475	rs3130454	6	31108485	A	G	0.708291	0.0518	0.0087	2.934e-09	-0.663825	0.0356218	1.6597e-77	-0.0780326	0.0137585	1.4149e-08	0.00632454	19
cg23819653	6	POU5F1	31130474	rs3130454	6	31108485	A	G	0.708291	0.0518	0.0087	2.934e-09	0.576507	0.0346376	3.34619e-62	0.0898515	0.0160274	2.06921e-08	0.0085701	19
cg03465464	6	POU5F1	31141763	rs2233942	6	31107904	G	C	0.800812	0.0558	0.0097	7.972e-09	0.492908	0.0383505	8.30473e-38	0.113206	0.0215603	1.51564e-07	0.000191147	19
cg01064373	6	HLA-C	31238245	rs9264548	6	31234771	G	A	0.797511	0.053	0.0098	5.588e-08	-0.640486	0.0381111	2.21457e-63	-0.0827497	0.0160736	2.63051e-07	0.00130324	19
cg04405704	6	MICA	31369119	rs2534684	6	31462672	A	C	0.699221	-0.0484	0.0084	9.127e-09	-0.808749	0.0326982	4.63466e-135	0.0598455	0.0106645	2.0041e-08	0.0179176	19
cg04985482	6	MICA	31382065	rs3132463	6	31479645	C	T	0.790224	0.0625	0.0095	4.751e-11	1.47226	0.0208139	<1E-300	0.0424517	0.00648051	5.72778e-11	0.000675671	19
cg12170654	6	MICB	31459698	rs2395040	6	31461711	A	G	0.526417	-0.041	0.0079	1.882e-07	-0.845565	0.0285404	6.7267e-193	0.0484883	0.00948513	3.18712e-07	0.000361538	19
cg00629289	6	MICB	31461728	rs2894221	6	31461771	T	A	0.592918	-0.0472	0.008	3.865e-09	0.393004	0.0318533	5.65917e-35	-0.120101	0.0225638	1.02228e-07	0.000251902	19
cg06245776	6	MICB	31461748	rs2516413	6	31461509	G	T	0.670477	-0.0471	0.0084	1.872e-08	-0.985058	0.0278679	1.09978e-273	0.0478145	0.00863404	3.0612e-08	0.000881438	19
cg15067619	6	MICB	31461821	rs2253042	6	31461914	C	T	0.666763	-0.0468	0.0083	2.056e-08	-0.507612	0.0317526	1.58783e-57	0.0921964	0.0173383	1.05208e-07	0.000595504	19
cg14379630	6	MICB	31461850	rs2395041	6	31461795	A	C	0.632077	0.0518	0.0082	3.054e-10	0.589901	0.0298316	4.95327e-87	0.0878114	0.0145927	1.77155e-09	0.0021078	19
cg02248037	6	MICB	31465876	rs2894221	6	31461771	T	A	0.592918	-0.0472	0.008	3.865e-09	0.39677	0.031895	1.58738e-35	-0.118961	0.0223156	9.77694e-08	0.0133664	19
cg04394691	6	MICB	31466174	rs2534684	6	31462672	A	C	0.699221	-0.0484	0.0084	9.127e-09	-0.736865	0.0328411	1.7042e-111	0.0656837	0.0117695	2.39381e-08	0.0132466	19
cg23003117	6	MICB	31466177	rs2516427	6	31471454	T	C	0.686503	-0.0486	0.0085	1.052e-08	-1.11004	0.027352	<1E-300	0.0437822	0.00773301	1.49851e-08	0.00316912	19
cg12094174	6	MICB	31466187	rs2516427	6	31471454	T	C	0.686503	-0.0486	0.0085	1.052e-08	-1.20937	0.0248602	<1E-300	0.0401861	0.00707681	1.35834e-08	0.00347502	19
cg26330577	6	MICB	31474279	rs2736188	6	31565648	G	A	0.872314	-0.0664	0.0115	7.766e-09	0.631807	0.0481752	2.70947e-39	-0.105095	0.0198877	1.26088e-07	0.0104073	19
cg14646094	6	MCCD1	31496752	rs2523502	6	31513864	T	A	0.819917	0.0636	0.01	2.133e-10	0.601942	0.0394415	1.37722e-52	0.105658	0.0179977	4.34128e-09	0.000813658	19
cg23224191	6	MCCD1	31497414	rs2523502	6	31513864	T	A	0.819917	0.0636	0.01	2.133e-10	0.912898	0.0365944	2.33696e-137	0.0696682	0.0113045	7.14398e-10	0.000543551	19
cg05945401	6	SNORD84	31506990	rs2523502	6	31513864	T	A	0.819917	0.0636	0.01	2.133e-10	-0.425028	0.0396898	9.26041e-27	-0.149637	0.0273645	4.54373e-08	0.0220076	19
cg09981533	6	SNORD84	31507701	rs3132463	6	31479645	C	T	0.790224	0.0625	0.0095	4.751e-11	-0.597736	0.0370885	1.95483e-58	-0.104561	0.0171665	1.12209e-09	0.0117456	19
cg26177760	6	SNORD84	31507785	rs3132463	6	31479645	C	T	0.790224	0.0625	0.0095	4.751e-11	0.812562	0.0350435	6.12013e-119	0.0769172	0.0121529	2.46562e-10	0.000160633	19
cg14130272	6	DDX39B	31509427	rs2523504	6	31510858	C	T	0.747409	0.0651	0.009	6.151e-13	0.602904	0.0311357	1.56092e-83	0.107977	0.0159353	1.23544e-11	0.0139735	19
cg03031988	6	DDX39B	31510729	rs2523504	6	31510858	C	T	0.747409	0.0651	0.009	6.151e-13	0.5995	0.035352	1.67856e-64	0.10859	0.0163211	2.86478e-11	0.168507	19
cg21079591	6	DDX39B	31510735	rs2523504	6	31510858	C	T	0.747409	0.0651	0.009	6.151e-13	0.665215	0.034974	1.15916e-80	0.0978631	0.0144748	1.37103e-11	0.0956981	19
cg04016730	6	ATP6V1G2	31513886	rs2523502	6	31513864	T	A	0.819917	0.0636	0.01	2.133e-10	0.331902	0.0398391	8.01143e-17	0.191623	0.0379055	4.29755e-07	0.0325542	19
cg21996586	6	NFKBIL1	31515136	rs2523502	6	31513864	T	A	0.819917	0.0636	0.01	2.133e-10	-0.920003	0.0341905	1.76434e-159	-0.0691302	0.011169	6.03709e-10	0.000949566	19
cg06667961	6	LTA	31527693	rs2239704	6	31540141	C	A	0.598315	0.0518	0.0081	1.521e-10	0.461626	0.0320792	5.96398e-47	0.112212	0.0192013	5.09719e-09	0.000771857	19
cg15343510	6	AIF1	31582285	rs9267576	6	31812038	G	T	0.867205	0.0784	0.0107	2.653e-13	1.36004	0.0362058	<1E-300	0.0576456	0.00801571	6.40499e-13	0.00177706	19
cg07537699	6	LY6G5C	31646834	rs3130342	6	32080146	C	A	0.861428	0.0849	0.0113	5.64e-14	-0.31118	0.0435241	8.70357e-13	-0.272833	0.0526773	2.22691e-07	0.713553	19
cg15264752	6	DDAH2	31697973	rs9267576	6	31812038	G	T	0.867205	0.0784	0.0107	2.653e-13	-0.509307	0.0446248	3.5972e-30	-0.153935	0.0249658	7.01149e-10	0.0102054	19
cg09684381	6	DDAH2	31697988	rs9267658	6	31845985	C	T	0.867156	0.078	0.0107	3.675e-13	-0.444663	0.0440727	6.16001e-24	-0.175414	0.0296869	3.44626e-09	0.027272	19
cg12670305	6	VARS	31762630	rs9267576	6	31812038	G	T	0.867205	0.0784	0.0107	2.653e-13	-0.403901	0.0449783	2.7097e-19	-0.194107	0.0341913	1.37007e-08	0.0184574	19
cg08373989	6	HSPA1L	31780239	rs73410789	6	32793721	G	C	0.972782	-0.1456	0.0228	1.679e-10	1.41064	0.105995	2.06433e-40	-0.103215	0.0179273	8.5391e-09	0.314036	19
cg09298971	6	SLC44A4	31846249	rs9267659	6	31846234	G	A	0.79742	0.0607	0.0096	3.249e-10	0.598404	0.0369324	4.82652e-59	0.101436	0.0172209	3.85499e-09	0.000687953	19
cg19609334	6	TNXB	32056249	rs3134954	6	32071893	T	C	0.861387	0.0842	0.0113	7.953e-14	0.871678	0.042138	4.60511e-95	0.0965953	0.0137789	2.3764e-12	0.0187733	19
cg14531663	6	PRRT1	32116933	rs3096695	6	32069806	C	G	0.869202	0.0886	0.0114	9.088e-15	-0.317408	0.0445384	1.02876e-12	-0.279136	0.0531423	1.49951e-07	0.000362439	19
cg05767720	6	PRRT1	32117281	rs3130342	6	32080146	C	A	0.861428	0.0849	0.0113	5.64e-14	-0.301901	0.0446456	1.35947e-11	-0.281218	0.0559505	5.00283e-07	0.0212	19
cg25426302	6	PRRT1	32120826	rs3130342	6	32080146	C	A	0.861428	0.0849	0.0113	5.64e-14	-0.411487	0.0446685	3.20048e-20	-0.206325	0.0354368	5.80333e-09	0.278054	19
cg21241317	6	PPT2	32122736	rs3130285	6	32026257	C	T	0.868856	0.0901	0.0115	4.176e-15	0.424	0.0444477	1.43802e-21	0.2125	0.035098	1.40876e-09	0.378891	19
cg04877280	6	PPT2	32122738	rs3096695	6	32069806	C	G	0.869202	0.0886	0.0114	9.088e-15	0.351069	0.0444572	2.86172e-15	0.252372	0.0455611	3.03852e-08	0.455066	19
cg06832687	6	PPT2	32122753	rs3096695	6	32069806	C	G	0.869202	0.0886	0.0114	9.088e-15	0.535107	0.0448261	7.55536e-33	0.165574	0.0254214	7.35783e-11	0.380075	19
cg03995156	6	PPT2	32122864	rs3134954	6	32071893	T	C	0.861387	0.0842	0.0113	7.953e-14	0.517788	0.0441972	1.0631e-31	0.162615	0.0258638	3.22931e-10	0.157665	19
cg00086577	6	PPT2	32122894	rs3134954	6	32071893	T	C	0.861387	0.0842	0.0113	7.953e-14	0.681459	0.042936	9.98031e-57	0.123558	0.0183186	1.53045e-11	0.0774511	19
cg04856022	6	PPT2	32122955	rs3134954	6	32071893	T	C	0.861387	0.0842	0.0113	7.953e-14	0.63438	0.0433671	1.85849e-48	0.132728	0.0199905	3.14617e-11	0.429491	19
cg04536704	6	PPT2	32122966	rs3134954	6	32071893	T	C	0.861387	0.0842	0.0113	7.953e-14	0.560732	0.0442833	9.55555e-37	0.150161	0.0233826	1.34568e-10	0.348602	19
cg24509300	6	PPT2	32123034	rs3134954	6	32071893	T	C	0.861387	0.0842	0.0113	7.953e-14	0.518447	0.0443076	1.25853e-31	0.162408	0.0258401	3.27569e-10	0.277554	19
cg24195524	6	RNF5	32147809	rs3130285	6	32026257	C	T	0.868856	0.0901	0.0115	4.176e-15	0.540518	0.0441821	2.04909e-34	0.166692	0.0252649	4.17403e-11	0.00571496	19
cg07637554	6	NOTCH4	32179971	rs3130285	6	32026257	C	T	0.868856	0.0901	0.0115	4.176e-15	0.386424	0.0445578	4.22995e-18	0.233164	0.0401061	6.11169e-09	0.493932	19
cg03145486	6	NOTCH4	32180187	rs3096695	6	32069806	C	G	0.869202	0.0886	0.0114	9.088e-15	0.416231	0.0450191	2.33787e-20	0.212863	0.0357798	2.69394e-09	0.141442	19
cg09198277	6	NOTCH4	32187662	rs3130286	6	32042322	C	T	0.788598	0.0613	0.0095	1.015e-10	0.330308	0.0373687	9.64428e-19	0.185585	0.0356093	1.87124e-07	0.00516645	19
cg01738650	6	AK123889	32223076	rs9271640	6	32592200	C	T	0.80238	0.066	0.01	4.215e-11	-0.578114	0.0407267	9.8424e-46	-0.114164	0.0190759	2.16746e-09	0.0242461	19
cg22370379	6	AK123889	32223090	rs3130342	6	32080146	C	A	0.861428	0.0849	0.0113	5.64e-14	-0.648574	0.0439425	2.66911e-49	-0.130903	0.0195503	2.1467e-11	0.110026	19
cg14914046	6	AK123889	32223098	rs9271640	6	32592200	C	T	0.80238	0.066	0.01	4.215e-11	-0.785969	0.0392052	2.11848e-89	-0.0839728	0.0133949	3.63353e-10	0.0121056	19
cg11720950	6	AK123889	32223114	rs3130285	6	32026257	C	T	0.868856	0.0901	0.0115	4.176e-15	-0.783163	0.0431552	1.34153e-73	-0.115046	0.0159941	6.33546e-13	0.0758576	19
cg10187879	6	AK123889	32223208	rs9271640	6	32592200	C	T	0.80238	0.066	0.01	4.215e-11	-0.783464	0.0391658	5.10592e-89	-0.0842413	0.0134406	3.66502e-10	0.0103003	19
cg17990771	6	AK123889	32223226	rs9271640	6	32592200	C	T	0.80238	0.066	0.01	4.215e-11	-0.538213	0.0406081	4.28761e-40	-0.122628	0.0207562	3.46264e-09	0.018628	19
cg19263700	6	AK123889	32223236	rs9271640	6	32592200	C	T	0.80238	0.066	0.01	4.215e-11	-0.724053	0.0395299	6.09905e-75	-0.0911535	0.0146804	5.32528e-10	0.008509	19
cg00523604	6	AK123889	32223341	rs9271100	6	32576478	C	T	0.729632	0.0514	0.0088	4.8e-09	-0.540023	0.0347714	2.15105e-54	-0.0951811	0.0174099	4.57575e-08	0.000228243	19
cg06192961	6	C6orf10	32294470	rs660895	6	32577380	A	G	0.801992	-0.078	0.0088	1e-18	0.421182	0.0385166	7.83431e-28	-0.185193	0.0268953	5.75068e-12	0.00109578	19
cg21325723	6	C6orf10	32294577	rs660895	6	32577380	A	G	0.801992	-0.078	0.0088	1e-18	0.571997	0.0379963	3.25043e-51	-0.136364	0.0178534	2.20589e-14	0.000284867	19
cg01937212	6	C6orf10	32295097	rs660895	6	32577380	A	G	0.801992	-0.078	0.0088	1e-18	0.543949	0.0378671	8.61843e-47	-0.143396	0.0190099	4.58576e-14	0.00156168	19
cg20795701	6	C6orf10	32295229	rs660895	6	32577380	A	G	0.801992	-0.078	0.0088	1e-18	0.314742	0.0391458	8.96632e-16	-0.247822	0.0416146	2.59783e-09	0.00427136	19
cg21587984	6	C6orf10	32295237	rs660895	6	32577380	A	G	0.801992	-0.078	0.0088	1e-18	0.315854	0.0389941	5.49338e-16	-0.246949	0.0413003	2.24009e-09	0.00684356	19
cg25949002	6	C6orf10	32301073	rs660895	6	32577380	A	G	0.801992	-0.078	0.0088	1e-18	0.44711	0.0387443	8.29082e-31	-0.174454	0.0248176	2.07358e-12	0.00125944	19
cg25457674	6	C6orf10	32303820	rs660895	6	32577380	A	G	0.801992	-0.078	0.0088	1e-18	0.389661	0.0389678	1.53096e-23	-0.200174	0.0301788	3.29059e-11	0.000524533	19
cg02808240	6	C6orf10	32304143	rs660895	6	32577380	A	G	0.801992	-0.078	0.0088	1e-18	0.397928	0.0383562	3.23715e-25	-0.196015	0.0290866	1.59456e-11	0.00903869	19
cg14704780	6	C6orf10	32305106	rs660895	6	32577380	A	G	0.801992	-0.078	0.0088	1e-18	0.67035	0.0374465	1.14675e-71	-0.116357	0.0146485	1.96898e-15	0.000168872	19
cg20636526	6	C6orf10	32305145	rs660895	6	32577380	A	G	0.801992	-0.078	0.0088	1e-18	0.658067	0.0372125	5.56719e-70	-0.118529	0.0149582	2.29993e-15	0.000157604	19
cg27064867	6	C6orf10	32314182	rs9271775	6	32594328	T	C	0.818291	0.0717	0.0096	6.312e-14	-0.5165	0.0399921	3.70112e-38	-0.138819	0.0214708	1.00982e-10	0.0334537	19
cg16538674	6	C6orf10	32335060	rs9271100	6	32576478	C	T	0.729632	0.0514	0.0088	4.8e-09	0.53294	0.0350809	4.01164e-52	0.0964461	0.0176906	4.98526e-08	0.00164463	19
cg03515726	6	BTNL2	32367750	rs482044	6	32576064	G	C	0.590962	-0.0445	0.008	3.015e-08	-0.429068	0.0322684	2.41417e-40	0.103713	0.0202108	2.87326e-07	0.00171521	19
cg09514561	6	BTNL2	32373620	rs532098	6	32578052	G	A	0.550053	-0.0461	0.008	7.573e-09	-0.484129	0.0316226	6.59635e-53	0.0952225	0.0176563	6.92468e-08	0.000217069	19
cg18067840	6	BTNL2	32375672	rs532098	6	32578052	G	A	0.550053	-0.0461	0.008	7.573e-09	-0.48756	0.0314458	3.22132e-54	0.0945525	0.0175048	6.60842e-08	0.00301744	19
cg00528492	6	HLA-DRA	32408863	rs9271640	6	32592200	C	T	0.80238	0.066	0.01	4.215e-11	0.540283	0.0404688	1.17488e-40	0.122158	0.020647	3.28849e-09	0.00104521	19
cg17606183	6	HLA-DRA	32409413	rs9271640	6	32592200	C	T	0.80238	0.066	0.01	4.215e-11	0.623335	0.040159	2.47513e-54	0.105882	0.0174328	1.2498e-09	0.0134173	19
cg13022993	6	HLA-DRA	32409856	rs9271640	6	32592200	C	T	0.80238	0.066	0.01	4.215e-11	0.40036	0.0409102	1.28896e-22	0.164851	0.0301269	4.45245e-08	0.0917706	19
cg05500783	6	HLA-DRA	32410873	rs9271640	6	32592200	C	T	0.80238	0.066	0.01	4.215e-11	0.439132	0.0407102	3.97542e-27	0.150297	0.0266967	1.80439e-08	0.0109782	19
cg22425813	6	HLA-DRA	32411670	rs9271775	6	32594328	T	C	0.818291	0.0717	0.0096	6.312e-14	0.638807	0.0400345	2.57174e-57	0.112241	0.0165928	1.33857e-11	0.0245669	19
cg06793162	6	HLA-DRA	32452388	rs646984	6	32576592	A	C	0.601682	-0.0501	0.008	4.118e-10	-0.296307	0.032565	9.12098e-20	0.169081	0.0327759	2.48649e-07	0.00273992	19
cg00119778	6	HLA-DRB5	32466447	rs9271640	6	32592200	C	T	0.80238	0.066	0.01	4.215e-11	-0.805218	0.0393939	7.34404e-93	-0.0819653	0.0130503	3.37045e-10	0.000306591	19
cg06060962	6	HLA-DRB6	32515150	rs9271640	6	32592200	C	T	0.80238	0.066	0.01	4.215e-11	0.313774	0.04111	2.30138e-14	0.210342	0.0421328	5.96448e-07	0.04802	19
cg01812434	6	HLA-DRB6	32526702	rs532098	6	32578052	G	A	0.550053	-0.0461	0.008	7.573e-09	0.509264	0.0316286	2.49403e-58	-0.0905228	0.0166847	5.77907e-08	0.00253091	19
cg19864342	6	HLA-DRB6	32529189	rs9271640	6	32592200	C	T	0.80238	0.066	0.01	4.215e-11	-0.687032	0.0394365	5.69265e-68	-0.0960654	0.0155649	6.74615e-10	0.00566764	19
cg18097763	6	HLA-DRB1	32548402	rs9271640	6	32592200	C	T	0.80238	0.066	0.01	4.215e-11	0.579684	0.0402146	4.17774e-47	0.113855	0.018973	1.96232e-09	0.000372287	19
cg10632894	6	HLA-DRB6	32552453	rs9271640	6	32592200	C	T	0.80238	0.066	0.01	4.215e-11	1.23884	0.0327035	<1E-300	0.0532759	0.0081937	7.92334e-11	0.000334078	19
cg02919082	6	HLA-DQA1	32605694	rs9272346	6	32604372	A	G	0.579094	0.0715	0.0084	1.397e-17	-0.866217	0.0282826	5.31734e-206	-0.0825429	0.0100649	2.38252e-16	0.0117416	19
cg00995368	6	HLA-DQB1	32627885	rs660895	6	32577380	A	G	0.801992	-0.078	0.0088	1e-18	0.400879	0.0386294	3.13703e-25	-0.194573	0.028869	1.58556e-11	0.00153198	19
cg01745539	6	HLA-DQB1	32632331	rs9272346	6	32604372	A	G	0.579094	0.0715	0.0084	1.397e-17	-0.884671	0.027396	9.06467e-229	-0.080821	0.00981938	1.86019e-16	0.0018784	19
cg22233843	6	HLA-DQB1	32632565	rs9272346	6	32604372	A	G	0.579094	0.0715	0.0084	1.397e-17	0.866729	0.0274842	2.83056e-218	0.0824941	0.0100384	2.07241e-16	0.00164748	19
cg22984282	6	HLA-DQB1	32632568	rs9272346	6	32604372	A	G	0.579094	0.0715	0.0084	1.397e-17	0.92265	0.0265912	8.55045e-264	0.0774942	0.00937415	1.37614e-16	0.00381076	19
cg03403720	6	HLA-DQB1	32632970	rs9272346	6	32604372	A	G	0.579094	0.0715	0.0084	1.397e-17	0.538942	0.0303319	1.2469e-70	0.132667	0.0172822	1.6348e-14	0.104172	19
cg03202060	6	HLA-DQB1	32633015	rs9271640	6	32592200	C	T	0.80238	0.066	0.01	4.215e-11	1.00362	0.0359201	8.62149e-172	0.0657617	0.0102381	1.33413e-10	0.00749845	19
cg13047157	6	HLA-DQB1	32633114	rs9272346	6	32604372	A	G	0.579094	0.0715	0.0084	1.397e-17	0.565959	0.0308724	4.58354e-75	0.126334	0.0163639	1.16069e-14	0.000783295	19
cg08964730	6	HLA-DQB1	32634009	rs9272346	6	32604372	A	G	0.579094	0.0715	0.0084	1.397e-17	-0.320223	0.0324344	5.45342e-23	-0.223282	0.0346347	1.14264e-10	0.161557	19
cg13353717	6	HLA-DQB1	32634276	rs9272346	6	32604372	A	G	0.579094	0.0715	0.0084	1.397e-17	0.922768	0.02589	3.14187e-278	0.0774842	0.00935903	1.24125e-16	0.00468523	19
cg11986643	6	HLA-DQB1	32634316	rs9272346	6	32604372	A	G	0.579094	0.0715	0.0084	1.397e-17	0.502263	0.0309965	4.73309e-59	0.142356	0.0188913	4.86496e-14	0.00518111	19
cg05724777	6	HLA-DQB1	32634362	rs9272346	6	32604372	A	G	0.579094	0.0715	0.0084	1.397e-17	0.675086	0.0295041	7.17287e-116	0.105912	0.013276	1.49002e-15	0.0264661	19
cg13249850	6	HLA-DQB1	32634508	rs660895	6	32577380	A	G	0.801992	-0.078	0.0088	1e-18	-0.320713	0.0381007	3.84568e-17	0.243208	0.039846	1.03639e-09	0.000215349	19
cg25219495	6	HLA-DQB1	32640493	rs646984	6	32576592	A	C	0.601682	-0.0501	0.008	4.118e-10	0.833383	0.0277163	1.25631e-198	-0.0601164	0.00980542	8.73636e-10	0.0353911	19
cg06598146	6	HLA-DQA2	32711632	rs9272346	6	32604372	A	G	0.579094	0.0715	0.0084	1.397e-17	0.246106	0.0323312	2.69817e-14	0.290525	0.0512021	1.3943e-08	0.214314	19
cg04493778	6	HLA-DQA2	32713018	rs646984	6	32576592	A	C	0.601682	-0.0501	0.008	4.118e-10	-0.299568	0.0326177	4.1452e-20	0.167241	0.0323226	2.29001e-07	0.0112152	19
cg20985082	6	HLA-DQB2	32727265	rs660895	6	32577380	A	G	0.801992	-0.078	0.0088	1e-18	0.261326	0.0388847	1.81034e-11	-0.298477	0.0557354	8.54385e-08	0.00128418	19
cg12296550	6	HLA-DQB2	32728862	rs660895	6	32577380	A	G	0.801992	-0.078	0.0088	1e-18	1.01377	0.0336583	2.70599e-199	-0.0769408	0.00904857	1.84619e-17	0.019173	19
cg14255617	6	HLA-DQB2	32729118	rs660895	6	32577380	A	G	0.801992	-0.078	0.0088	1e-18	0.578905	0.0383862	2.15805e-51	-0.134737	0.0176322	2.14627e-14	0.209932	19
cg13896204	6	HLA-DQB2	32729442	rs9271640	6	32592200	C	T	0.80238	0.066	0.01	4.215e-11	-0.377372	0.0411067	4.29871e-20	-0.174894	0.0326365	8.37564e-08	0.000645363	19
cg22940798	6	TAP2	32805554	rs2071552	6	32806461	A	G	0.532408	-0.042	0.0073	7.81e-09	-0.357948	0.0319221	3.51442e-29	0.117336	0.0229219	3.07282e-07	0.00111187	19
cg13563634	6	TAP2	32805684	rs2071552	6	32806461	A	G	0.532408	-0.042	0.0073	7.81e-09	-0.338374	0.0320777	5.15786e-26	0.124123	0.0245741	4.39563e-07	0.0034614	19
cg26685246	6	TAP2	32805692	rs2071552	6	32806461	A	G	0.532408	-0.042	0.0073	7.81e-09	-0.399495	0.0319022	5.62234e-36	0.105133	0.0201094	1.71326e-07	0.00179038	19
cg18020679	6	RXRB	33168031	rs9264554	6	31234855	C	T	0.798501	0.0526	0.0098	7.45e-08	-0.531432	0.0379085	1.19615e-44	-0.0989778	0.0197461	5.37221e-07	0.00161932	19
cg20229609	6	CENPW	126660872	rs9388486	6	126661154	T	C	0.532268	-0.0436	0.0078	2.143e-08	-0.604751	0.031125	4.3281e-84	0.0720958	0.013421	7.7929e-08	0.000712657	19
cg19875578	6	CENPW	126661172	rs1602278	6	126838605	A	C	0.52867	-0.046	0.0078	4.682e-09	0.314814	0.0313281	9.28661e-24	-0.146118	0.0287281	3.65251e-07	0.00110573	19
cg19272540	7	DGKB	15055459	rs7798124	7	15055616	G	A	0.557934	0.0617	0.0072	7.383e-18	-0.922618	0.0272274	1.08487e-251	-0.0668749	0.00804956	9.7414e-17	0.223841	19
cg21912938	7	JAZF1	28220594	rs849335	7	28223990	C	T	0.642558	-0.0843	0.0082	4.665e-25	-0.290713	0.0340596	1.39619e-17	0.289976	0.0441563	5.13269e-11	0.00035622	19
cg16913250	7	CTTNBP2	117513835	rs1156954	7	117594838	G	A	0.673159	-0.0465	0.0084	2.822e-08	-0.867494	0.0294208	4.38287e-191	0.0536027	0.00985223	5.30832e-08	0.0410207	19
cg05182265	7	DNAJB6	156933206	rs3802117	7	156987000	C	T	0.644604	0.0467	0.0083	1.487e-08	1.20305	0.0236418	<1E-300	0.038818	0.00694117	2.2392e-08	0.0292017	19
cg00088007	8	NKX6-3	41504566	rs10504042	8	41515993	A	G	0.561252	0.0461	0.008	7.14e-09	0.452215	0.0326335	1.14763e-43	0.101943	0.0191593	1.0332e-07	0.000264804	19
cg11952839	8	NKX6-3	41504887	rs716199	8	41515531	G	A	0.561681	0.0473	0.008	2.734e-09	0.332232	0.0335785	4.41286e-23	0.142371	0.0280514	3.86784e-07	0.0082826	19
cg00448191	8	NKX6-3	41504890	rs716199	8	41515531	G	A	0.561681	0.0473	0.008	2.734e-09	0.344446	0.0336084	1.19828e-24	0.137322	0.0268135	3.03308e-07	0.0109244	19
cg20677018	8	NKX6-3	41508391	rs11995075	8	41534068	T	C	0.773529	0.0745	0.0097	1.681e-14	0.368484	0.0401449	4.35787e-20	0.20218	0.034324	3.85404e-09	0.00101381	19
cg11823178	8	MIR486	41519399	rs516946	8	41519248	C	T	0.75647	0.0824	0.0085	3.159e-22	1.03321	0.0336463	4.46716e-207	0.0797517	0.00862701	2.3654e-20	0.019143	19
cg01678292	8	ANK1	41522873	rs28591316	8	41524425	A	G	0.751849	0.0797	0.0093	8.193e-18	-0.538794	0.0377352	2.98873e-46	-0.147923	0.0201312	2.01257e-13	0.0143656	19
cg11912315	8	ANK1	41528946	rs3802316	8	41528228	G	C	0.75175	0.0805	0.0093	3.806e-18	-0.376675	0.0376191	1.338e-23	-0.213712	0.0326364	5.82082e-11	0.174738	19
cg05986168	8	ANK1	41529109	rs508419	8	41522991	G	A	0.753722	0.0806	0.0093	2.877e-18	-0.75039	0.0369183	7.62012e-92	-0.107411	0.0134732	1.55865e-15	0.102125	19
cg19441908	8	ANK1	41529140	rs3802316	8	41528228	G	C	0.75175	0.0805	0.0093	3.806e-18	-0.386368	0.0374849	6.52998e-25	-0.20835	0.0314321	3.38927e-11	0.17361	19
cg16049864	8	INTS8,TP53INP1	95962084	rs13255935	8	95965685	A	C	0.502756	-0.0427	0.0078	4.545e-08	-1.11649	0.0239909	<1E-300	0.0382449	0.00703436	5.4224e-08	0.750415	19
cg09323728	8	INTS8,TP53INP1	95962352	rs13255935	8	95965685	A	C	0.502756	-0.0427	0.0078	4.545e-08	-0.957928	0.0274795	3.03509e-266	0.0445754	0.00824236	6.37042e-08	0.723644	19
cg23172400	8	INTS8,TP53INP1	95962367	rs10808671	8	95967372	G	A	0.519642	-0.0417	0.0079	1.122e-07	-0.794367	0.0307048	1.40792e-147	0.0524946	0.0101499	2.31689e-07	0.621322	19
cg13393036	8	INTS8,TP53INP1	95962371	rs1320164	8	95960767	A	G	0.502921	-0.0427	0.0078	4.787e-08	-0.988661	0.0271454	1.98482e-290	0.0431897	0.00797808	6.17881e-08	0.597181	19
cg20039814	8	INTS8,TP53INP1	95962383	rs13255935	8	95965685	A	C	0.502756	-0.0427	0.0078	4.545e-08	-1.03379	0.0261728	<1E-300	0.0413043	0.00761716	5.87625e-08	0.616092	19
cg18059933	8	INTS8,TP53INP1	95962463	rs13255935	8	95965685	A	C	0.502756	-0.0427	0.0078	4.545e-08	-1.01306	0.026675	<1E-300	0.0421494	0.007779	6.01491e-08	0.64949	19
cg11879188	9	ABO	136149908	rs582094	9	136145484	A	T	0.660549	-0.0444	0.0083	8.529e-08	-0.935527	0.0323937	2.13507e-183	0.0474599	0.00902292	1.44114e-07	0.792938	19
cg21160290	9	ABO	136149941	rs554833	9	136147160	C	T	0.660813	-0.0431	0.0084	2.532e-07	-1.34322	0.0236474	<1E-300	0.0320871	0.0062791	3.21909e-07	0.758411	19
cg22535403	9	ABO	136150032	rs554833	9	136147160	C	T	0.660813	-0.0431	0.0084	2.532e-07	-1.31203	0.0248586	<1E-300	0.0328498	0.00643246	3.27526e-07	0.649969	19
cg13506600	9	ABO	136150361	rs687621	9	136137065	A	G	0.660598	-0.0433	0.0076	1.354e-08	-0.675267	0.0357579	1.53228e-79	0.0641228	0.0117559	4.91011e-08	0.551212	19
cg24267699	9	ABO	136151359	rs582094	9	136145484	A	T	0.660549	-0.0444	0.0083	8.529e-08	-0.906922	0.033381	1.51871e-162	0.0489568	0.00932754	1.53237e-07	0.870779	19
cg14271713	9	ABO	136153846	rs529565	9	136149500	T	C	0.662925	-0.0418	0.0076	4.007e-08	0.515857	0.0366061	4.24677e-45	-0.0810302	0.0158151	2.9976e-07	0.934174	19
cg03575602	10	NUDT5,CDC123,CAMK1D,LOC283070	12390599	rs11257655	10	12307894	C	T	0.79794	-0.0737	0.0087	1.966e-17	0.395415	0.0389792	3.5145e-24	-0.186386	0.0286651	7.9145e-11	0.131209	19
cg14537549	10	NUDT5,CDC123,CAMK1D,LOC283070	12393185	rs11257655	10	12307894	C	T	0.79794	-0.0737	0.0087	1.966e-17	0.294295	0.0388744	3.72059e-14	-0.250429	0.0443645	1.65367e-08	0.311396	19
cg16894855	10	NUDT5,CDC123,CAMK1D,LOC283070	12430878	rs11257655	10	12307894	C	T	0.79794	-0.0737	0.0087	1.966e-17	0.364369	0.0394506	2.55659e-20	-0.202267	0.0323991	4.29267e-10	0.597365	19
cg10704395	10	NUDT5,CDC123,CAMK1D,LOC283070	12430937	rs7394200	10	12321633	T	C	0.816468	-0.0693	0.0099	2.58e-12	0.344341	0.0401482	9.7591e-18	-0.201254	0.0371107	5.85837e-08	0.552428	19
cg26169081	10	NUDT5,CDC123,CAMK1D,LOC283070	12648338	rs11257655	10	12307894	C	T	0.79794	-0.0737	0.0087	1.966e-17	0.324588	0.0395946	2.44867e-16	-0.227057	0.0385429	3.83824e-09	0.0416736	19
cg26979504	10	HHEX	94451518	rs2497318	10	94432000	C	T	0.557777	-0.0761	0.0077	6.788e-23	0.190168	0.0315315	1.62905e-09	-0.400173	0.0777309	2.63025e-07	0.00285571	19
cg00487187	10	HHEX	94451625	rs7918084	10	94429467	T	C	0.552917	-0.0801	0.0079	2.623e-24	0.257782	0.0322358	1.27756e-15	-0.310728	0.0494878	3.41001e-10	0.0256847	19
cg16508068	10	HHEX	94451736	rs2497318	10	94432000	C	T	0.557777	-0.0761	0.0077	6.788e-23	0.223259	0.0319508	2.79644e-12	-0.34086	0.0597415	1.15954e-08	0.0255281	19
cg03330490	10	HHEX	94452236	rs7918084	10	94429467	T	C	0.552917	-0.0801	0.0079	2.623e-24	0.303333	0.0322994	5.92691e-21	-0.264066	0.0383265	5.58285e-12	0.0208442	19
cg00876273	10	HHEX	94452311	rs2497318	10	94432000	C	T	0.557777	-0.0761	0.0077	6.788e-23	0.228574	0.0321692	1.19999e-12	-0.332934	0.0577093	7.9672e-09	0.0121762	19
cg14637411	11	KCNQ1DN	2858355	rs2237892	11	2839751	C	T	0.945697	0.096	0.0157	8.746e-10	-0.588008	0.063816	3.13839e-20	-0.163263	0.0320447	3.49008e-07	0.00539395	19
cg03318990	11	KCNQ1DN	2871644	rs2237892	11	2839751	C	T	0.945697	0.096	0.0157	8.746e-10	0.595864	0.0623691	1.2498e-21	0.161111	0.0312827	2.60282e-07	0.000545959	4
cg01251548	11	B7H6	17372745	rs7484027	11	17368381	T	A	0.554608	-0.0538	0.0073	2.149e-13	-0.762677	0.0302224	1.63312e-140	0.070541	0.00997137	1.50149e-12	0.000567972	19
cg03864215	11	KCNJ11	17408437	rs5219	11	17409572	C	T	0.642376	-0.0653	0.0079	1.774e-16	-0.449288	0.0324156	1.10352e-43	0.145341	0.0204728	1.25457e-12	0.0239902	19
cg01153817	11	KCNJ11	17409509	rs5213	11	17408404	T	C	0.653971	-0.0675	0.0082	2.312e-16	0.439688	0.0333871	1.31636e-39	-0.153518	0.0219931	2.94601e-12	0.274346	19
cg15432903	11	NUCB2	17409602	rs5219	11	17409572	C	T	0.642376	-0.0653	0.0079	1.774e-16	0.805578	0.0302071	1.0926e-156	-0.0810599	0.0102669	2.89666e-15	0.0284138	19
cg10258385	11	KCNJ11	17410380	rs35271178	11	17411020	T	C	0.580043	-0.0564	0.0078	4.035e-13	0.287016	0.0323929	7.96921e-19	-0.196505	0.0350771	2.11778e-08	0.0764819	19
cg04705435	11	KCNJ11	17411270	rs2074311	11	17421860	G	A	0.57411	-0.0549	0.0073	6.816e-14	0.223397	0.0328452	1.03526e-11	-0.245751	0.0487166	4.54716e-07	0.111349	19
cg09575421	11	KCNJ11	17415270	rs2074310	11	17421886	C	T	0.636558	-0.0643	0.0079	5.739e-16	-0.402905	0.0332057	7.00982e-34	0.159591	0.0236105	1.38632e-11	0.307311	19
cg13319761	11	OR4A47	48509778	rs117704449	11	49506230	C	T	0.931618	-0.0885	0.0156	1.446e-08	1.82096	0.0462357	<1E-300	-0.0486007	0.00865532	1.96423e-08	0.373189	19
cg03878208	11	STARD10	72483293	rs77106637	11	72478320	G	A	0.838849	0.0885	0.0105	4.754e-17	-0.849712	0.0406424	4.62307e-97	-0.104153	0.0133235	5.4001e-15	0.0082804	19
cg15555017	11	ETS1	128455958	rs4937357	11	128467510	C	T	0.823367	-0.0538	0.0102	1.158e-07	1.17864	0.0376378	2.88383e-215	-0.0456457	0.00877592	1.97955e-07	0.00720577	19
cg17133487	12	KLHDC5	27954854	rs11049161	12	27964781	C	T	0.796801	0.0659	0.01	3.46e-11	-0.414031	0.0404715	1.45252e-24	-0.159167	0.0287302	3.02387e-08	0.179314	19
cg05233774	12	HMGA2	66192970	rs2446770	12	66210621	T	C	0.892954	-0.0923	0.0129	8.439e-13	0.430597	0.0531259	5.26497e-16	-0.214353	0.0399614	8.13938e-08	0.413639	19
cg02505015	12	SPPL3	121197625	rs647881	12	121310027	A	G	0.519394	0.0455	0.0078	6.322e-09	-0.315359	0.031908	4.91541e-23	-0.14428	0.0287205	5.07137e-07	0.0865892	19
cg02419362	12	SPPL3	121203948	rs7305849	12	121217765	G	C	0.481728	0.0415	0.0078	1.157e-07	0.501976	0.0318592	6.24038e-56	0.0826733	0.0164006	4.63422e-07	0.00132071	19
cg13567169	12	OASL,P2RX4,CAMKK2	121410855	rs67075643	12	121410168	T	C	0.813265	0.0672	0.0102	4.317e-11	-0.86471	0.0397179	4.34406e-105	-0.0777139	0.0123241	2.86645e-10	0.0150241	19
cg05674928	12	OASL,P2RX4	121410996	rs12427353	12	121426901	G	C	0.811607	0.0706	0.0093	2.71e-14	-0.327507	0.0405747	6.93226e-16	-0.215568	0.038982	3.20346e-08	0.229142	19
cg01767116	15	FBXL22	63889093	rs4073096	15	63839497	A	G	0.555054	-0.047	0.0079	2.822e-09	-0.518698	0.0318406	1.15304e-59	0.0906114	0.0162143	2.2923e-08	0.212421	19
cg14776518	15	LOC100130855	63892607	rs7171858	15	63885699	T	C	0.555475	-0.0451	0.0078	7.529e-09	0.512668	0.0317449	1.14243e-58	-0.0879712	0.0161603	5.21942e-08	0.0410064	19
cg17467968	15	PEAK1	77711092	rs12324627	15	77767539	G	A	0.703908	0.0611	0.0087	2.291e-12	-0.402567	0.0350943	1.84473e-30	-0.151776	0.02534	2.10378e-09	0.406908	19
cg15453836	15	PEAK1	77711506	rs62007299	15	77711719	A	G	0.703851	0.0599	0.0087	6.428e-12	-0.552344	0.0347663	7.75607e-57	-0.108447	0.0171665	2.66097e-10	0.340254	19
cg22256960	15	TSPAN3	77711686	rs12910361	15	77782335	G	A	0.704486	0.0624	0.0087	8.71e-13	-0.421963	0.0352547	5.16589e-33	-0.14788	0.0240365	7.63535e-10	0.357485	19
cg23731826	15	ANPEP	90371692	rs9920775	15	90368273	C	T	0.7355	-0.0531	0.0087	1.187e-09	0.305226	0.0351569	3.89512e-18	-0.17397	0.0348423	5.94313e-07	0.0110997	19
cg27093918	16	MIR1538	69564625	rs13330951	16	69563842	A	G	0.502492	0.0456	0.0081	1.538e-08	-0.334758	0.0312575	9.16522e-27	-0.136218	0.0273358	6.25688e-07	0.00617289	19
cg04713634	16	BCAR1	75283648	rs66502159	16	75245937	C	T	0.88905	0.115	0.0133	6.491e-18	-0.349547	0.0554019	2.80299e-10	-0.328997	0.0645509	3.45614e-07	0.000268605	19
cg00151810	16	CFDP1	75300023	rs61634868	16	75249273	G	C	0.89963	0.1038	0.0137	3.887e-14	0.425997	0.0543679	4.6716e-15	0.243664	0.044736	5.13147e-08	0.000439228	19
cg03598338	16	CFDP1	75300041	rs60879082	16	75283065	G	A	0.896115	0.0994	0.0137	3.97e-13	0.499274	0.0478857	1.87935e-25	0.199089	0.0334299	2.59393e-09	0.0543002	19
cg04987608	16	CFDP1	75300043	rs8046145	16	75295021	G	C	0.898623	0.0998	0.0138	5.355e-13	0.643835	0.0553818	3.06212e-31	0.155009	0.0252429	8.21695e-10	0.0152752	19
cg24084898	17	ANKFY1	4125262	rs4790587	17	4090060	A	G	0.607211	-0.05	0.0079	2.648e-10	-0.512399	0.0322243	6.23635e-57	0.0975802	0.0165941	4.09237e-09	0.024426	19
cg19846264	17	ZZEF1	4125408	rs11078485	17	4141536	A	G	0.601847	-0.0449	0.008	1.755e-08	-0.410988	0.0318135	3.53305e-38	0.109249	0.021223	2.63725e-07	0.038911	19
cg13303203	17	ANKFY1	4125596	rs7216330	17	4102387	T	C	0.606361	-0.0479	0.008	1.902e-09	-0.462225	0.0325801	1.09712e-45	0.103629	0.0187858	3.46092e-08	0.0404353	19
cg12788467	17	HNF1B	36105335	rs7501939	17	36101156	C	T	0.599784	-0.0686	0.0076	1.527e-19	-0.340305	0.032769	2.90272e-25	0.201584	0.0295897	9.58264e-12	0.000180231	7
cg13230606	17	HNF1B	36105337	rs11658063	17	36103872	G	C	0.601327	-0.0617	0.008	1.466e-14	-0.306821	0.032947	1.24776e-20	0.201094	0.0338547	2.85146e-09	0.000263982	6
cg14487292	17	HNF1B	36105517	rs11658063	17	36103872	G	C	0.601327	-0.0617	0.008	1.466e-14	-0.321054	0.0326733	8.68401e-23	0.19218	0.0316767	1.304e-09	0.0026204	11
cg04198914	17	HNF1B	36106025	rs11658063	17	36103872	G	C	0.601327	-0.0617	0.008	1.466e-14	-0.681876	0.0307078	3.05456e-109	0.0904857	0.0124199	3.20342e-13	0.000201054	19
cg11715999	17	ATP5G1,UBE2Z	46970694	rs11079847	17	47037024	A	T	0.595311	0.0551	0.008	6.555e-12	-0.375107	0.0325316	9.25788e-31	-0.146892	0.0248424	3.3605e-09	0.484081	19
cg16584676	17	ATP5G1,UBE2Z	46985605	rs9894239	17	46997959	C	T	0.567243	0.0585	0.0079	1.552e-13	0.323134	0.0313743	7.09566e-25	0.181039	0.0301112	1.82847e-09	0.782014	19
cg26022315	17	ATP5G1,UBE2Z	47021804	rs903567	17	46980318	T	C	0.524577	0.0543	0.0079	4.726e-12	0.561255	0.0313375	9.85166e-72	0.0967475	0.0150766	1.38914e-10	0.0447215	19
cg07967210	17	ATP5G1	47022446	rs62078375	17	47034974	G	A	0.525872	0.0527	0.0079	2.14e-11	0.524868	0.0316883	1.27998e-61	0.100406	0.0162263	6.09773e-10	0.168666	19
cg27201301	17	ATP5G1,UBE2Z	47039149	rs4597361	17	46993667	G	T	0.521185	0.0536	0.0079	9.017e-12	0.593993	0.0315409	4.09352e-79	0.0902368	0.0141366	1.73438e-10	0.112763	19
cg20551517	17	ATP5G1	47046292	rs3848460	17	47047114	A	G	0.553882	0.051	0.0078	7.307e-11	0.284369	0.0319978	6.26928e-19	0.179344	0.0340529	1.38938e-07	0.0210034	19
cg19057899	17	IGF2BP1	47093955	rs11079852	17	47095041	G	A	0.643532	0.0496	0.0082	1.654e-09	-0.724117	0.0317458	3.66095e-115	-0.0684972	0.0117155	5.01429e-09	0.00451605	19
cg09029085	17	IGF2BP1	47094198	rs12945020	17	47082775	G	A	0.644365	0.0491	0.0082	2.495e-09	-0.783827	0.0309671	2.38194e-141	-0.0626413	0.0107502	5.644e-09	0.00825288	19
cg14634687	17	IGF2BP1	47094252	rs9902512	17	47094274	C	G	0.6433	0.0497	0.0082	1.499e-09	-0.797574	0.0307861	5.56516e-148	-0.0623139	0.0105588	3.59952e-09	0.00541844	19
cg18735402	19	MIR642B	46181330	rs8109244	19	46163796	A	C	0.703124	-0.0644	0.0084	2.163e-14	0.335398	0.0355359	3.78914e-21	-0.19201	0.0322663	2.66823e-09	0.000456111	15
cg10857774	19	DMPK	46286683	rs11883351	19	46304400	G	A	0.652593	0.0404	0.0076	1.115e-07	-0.520971	0.0316365	6.28993e-61	-0.0775474	0.0153294	4.22017e-07	0.0626594	19
Columns are probe ID, probe chromosome, gene name, probe position, SNP name,SNP chromosome, SNP position, the effect (coded) allele, the other allele, frequency of the effect allele (estimated from the reference samples), effect size from GWAS, SE from GWAS, p-value from GWAS, effect size from mQTL study, SE from mQTL study, p-value from mQTL study, effect size from SMR, SE from SMR, p-value from…
