# Supplementary material for: Genome-wide association analyses identify 143 risk variants and putative regulatory mechanisms for type 2 diabetes
Source: Nat Commun. 2018 Jul 27;9:2941. doi: 10.1038/s41467-018-04951-w (PMC6063971; doi:10.1038/s41467-018-04951-w)
Supplement: Supplementary file 13 — Supplementary Data 11 [file 41467_2018_4951_MOESM13_ESM.xlsx]

## Sheet: Sheet1
Supplementary Data 11 Mapping the T2D-associated CpG methylation sites to the T2D-associated genes by the SMR analysis of the eQTL data from the eQTLGen consortium and the mQTL data from McRae et al.
Expo_ID	Expo_Chr	Expo_Gene	Expo_bp	Outco_ID	Outco_Chr	Outco_Gene	Outco_bp	topSNP	topSNP_chr	topSNP_bp	A1	A2	Freq	b_Outco	se_Outco	p_Outco	b_Expo	se_Expo	p_Expo	b_SMR	se_SMR	p_SMR	p_HET	nsnp_HET
cg05010058	2	CEP68	65284262	68011	2	CEP68	65309703	rs2723064	2	65279805	T	C	0.605817	0.343368	0.0119333	4.55e-182	-0.462491	0.0328113	4.04808e-45	-0.742431	0.0586519	1.007e-36	0.0791741	19
cg14368149	4	MANBA	103932567	43929	4	RP11-10L12.4	103764829	rs7660298	4	103960768	T	C	0.504316	0.485593	0.0113378	0	-0.587935	0.0311096	1.16528e-79	-0.825929	0.0477681	5.55729e-67	0.000482047	19
cg18255813	6	Y_RNA	7195966	40809	6	RREB1	7250954	rs9405331	6	7204736	A	G	0.580051	-0.0892972	0.0120865	1.48856e-13	0.288091	0.0325356	8.39534e-19	-0.309962	0.0546398	1.40466e-08	0.00363366	19
cg19875578	6	CENPW	126661172	12660	6	CENPW	126667393	rs1602278	6	126838605	A	C	0.52867	0.111766	0.0119042	6.0695e-21	0.314814	0.0313281	9.28661e-24	0.355022	0.0517495	6.86725e-12	0.197762	19
cg20229609	6	CENPW	126660872	12660	6	CENPW	126667393	rs9388486	6	126661154	T	C	0.532268	0.110969	0.0118576	8.08989e-21	-0.604751	0.031125	4.3281e-84	-0.183496	0.0217633	3.41506e-17	0.334861	19
cg09323728	8	INTS8,TP53INP1	95962352	16667	8	TP53INP1	95938736	rs6987752	8	95966531	T	C	0.50269	-0.227938	0.0117961	3.42957e-83	-0.957928	0.0274795	3.04e-266	0.237949	0.0140795	4.46884e-64	0.00270858	19
cg13393036	8	INTS8,TP53INP1	95962371	16667	8	TP53INP1	95938736	rs1320164	8	95960767	A	G	0.502921	-0.227321	0.0117969	9.67661e-83	-0.988661	0.0271454	1.98e-290	0.229928	0.0134993	4.71124e-65	0.000669134	19
cg16049864	8	INTS8,TP53INP1	95962084	16667	8	TP53INP1	95938736	rs6987752	8	95966531	T	C	0.50269	-0.227938	0.0117961	3.42957e-83	-1.11649	0.0239909	0	0.204156	0.0114399	3.1069e-71	0.00032201	19
cg20039814	8	INTS8,TP53INP1	95962383	16667	8	TP53INP1	95938736	rs6987752	8	95966531	T	C	0.50269	-0.227938	0.0117961	3.42957e-83	-1.03379	0.0261728	0	0.220487	0.0127028	1.73307e-67	0.000323503	19
cg23172400	8	INTS8,TP53INP1	95962367	16667	8	TP53INP1	95938736	rs10808671	8	95967372	G	A	0.519642	-0.228957	0.0117521	1.55394e-84	-0.794367	0.0307048	1.41e-147	0.288226	0.01852	1.29926e-54	0.0144061	19
cg03575602	10	NUDT5,CDC123,CAMK1D,LOC283070	12390599	51129	10	CAMK1D	12867644	rs11257655	10	12307894	C	T	0.79794	-0.55273	0.013648	0	0.395415	0.0389792	3.5145e-24	-1.39785	0.142054	7.55181e-23	0.785661	19
cg10704395	10	NUDT5,CDC123,CAMK1D,LOC283070	12430937	51129	10	CAMK1D	12867644	rs7394200	10	12321633	T	C	0.816468	-0.523039	0.0150024	2.64e-266	0.344341	0.0401482	9.7591e-18	-1.51896	0.182382	8.19188e-17	0.285907	19
cg14537549	10	NUDT5,CDC123,CAMK1D,LOC283070	12393185	51129	10	CAMK1D	12867644	rs11257655	10	12307894	C	T	0.79794	-0.55273	0.013648	0	0.294295	0.0388744	3.72059e-14	-1.87815	0.252388	9.95401e-14	0.210424	19
cg16894855	10	NUDT5,CDC123,CAMK1D,LOC283070	12430878	51129	10	CAMK1D	12867644	rs11257655	10	12307894	C	T	0.79794	-0.55273	0.013648	0	0.364369	0.0394506	2.55659e-20	-1.51695	0.168459	2.15883e-19	0.0956473	19
cg26169081	10	NUDT5,CDC123,CAMK1D,LOC283070	12648338	51129	10	CAMK1D	12867644	rs11257655	10	12307894	C	T	0.79794	-0.55273	0.013648	0	0.324588	0.0395946	2.44867e-16	-1.70287	0.211936	9.37128e-16	0.0220849	19
cg02505015	12	SPPL3	121197625	64698	12	P2RX4	121671572	rs647881	12	121310027	A	G	0.519394	0.105601	0.0119022	7.15908e-19	-0.315359	0.031908	4.91541e-23	-0.33486	0.0507186	4.04797e-11	0.00565223	19
cg05674928	12	OASL,P2RX4	121410996	64698	12	P2RX4	121671572	rs12427353	12	121426901	G	C	0.811607	0.238809	0.0155593	3.63515e-53	-0.327507	0.0405747	6.93226e-16	-0.729172	0.102067	9.06414e-13	0.17191	19
cg13303203	17	ANKFY1	4125596	28542	17	ANKFY1	4098020	rs7216330	17	4102387	T	C	0.606361	-0.168365	0.0122254	3.77032e-43	-0.462225	0.0325801	1.09712e-45	0.364249	0.0368607	4.9949e-23	0.0079521	19
cg19846264	17	ZZEF1	4125408	28542	17	ANKFY1	4098020	rs62064370	17	4105865	G	A	0.623733	-0.153828	0.0123724	1.72676e-35	-0.414996	0.0319704	1.57532e-38	0.370673	0.0412827	2.73524e-19	0.0101588	19
cg24084898	17	ANKFY1	4125262	28542	17	ANKFY1	4098020	rs4790587	17	4090060	A	G	0.607211	-0.167108	0.0122253	1.55453e-42	-0.512399	0.0322243	6.23635e-57	0.326129	0.0314628	3.55764e-25	0.0192649	19
cg16584676	17	ATP5G1,UBE2Z	46985605	42278	17	ATP5G1	46973158	rs9894239	17	46997959	C	T	0.567243	-0.280482	0.0142414	2.38789e-86	0.323134	0.0313743	7.09566e-25	-0.868005	0.0951061	7.06147e-20	0.00147213	19
cg20551517	17	ATP5G1	47046292	42278	17	ATP5G1	46973158	rs8079149	17	47042751	A	G	0.563934	-0.268085	0.0139821	6.16879e-82	0.286818	0.0320449	3.53812e-19	-0.934686	0.115246	5.04792e-16	0.000556999	19
p_Expo < 1E-300 means p_mQTL<1e-300.
