# Supplementary material for: Genome-wide association analyses identify 143 risk variants and putative regulatory mechanisms for type 2 diabetes
Source: Nat Commun. 2018 Jul 27;9:2941. doi: 10.1038/s41467-018-04951-w (PMC6063971; doi:10.1038/s41467-018-04951-w)
Supplement: Supplementary file 14 — Supplementary Data 12 [file 41467_2018_4951_MOESM14_ESM.xlsx]

## Sheet: Sheet1
Supplementary Data 12 Mapping the T2D-associated CpG methylation sites to the T2D-associated genes by the SMR analysis of the eQTL data from the CAGE consortium and the mQTL data from McRae et al.
Expo_ID	Expo_Chr	Expo_Gene	Expo_bp	Outco_ID	Outco_Chr	Outco_Gene	Outco_bp	topSNP	topSNP_chr	topSNP_bp	A1	A2	Freq	b_Outco	se_Outco	p_Outco	b_Expo	se_Expo	p_Expo	b_SMR	se_SMR	p_SMR	p_HET	nsnp_HET
cg08480461	1	MACF1,PABPC4	39553001	ILMN_1754865	1	PABPC4	40027417	rs67452844	1	39616282	A	G	0.753862	0.274032	0.0322688	2.02822e-17	-0.440925	0.0374951	6.30876e-32	-0.621494	0.0902724	5.79291e-12	0.0112888	19
cg15123755	1	MACF1,PABPC4	40075810	ILMN_1754865	1	PABPC4	40027417	rs4660877	1	40079246	C	T	0.749975	0.251421	0.0319217	3.37545e-15	0.826211	0.0358307	1.2e-117	0.304306	0.0408279	9.0981e-14	0.000328783	19
cg08480461	1	MACF1,PABPC4	39553001	ILMN_1757343	1	PABPC4	40027766	rs67452844	1	39616282	A	G	0.753862	0.327237	0.0325961	1.02558e-23	-0.440925	0.0374951	6.30876e-32	-0.742161	0.0972019	2.25384e-14	0.0089449	19
cg09323728	8	INTS8,TP53INP1	95962352	ILMN_1714108	8	TP53INP1	95938737	rs6987752	8	95966531	T	C	0.50269	-0.32	0.0280245	3.37706e-30	-0.957928	0.0274795	3.04e-266	0.334054	0.0307848	1.96674e-27	0.100562	19
cg13393036	8	INTS8,TP53INP1	95962371	ILMN_1714108	8	TP53INP1	95938737	rs1320164	8	95960767	A	G	0.502921	-0.321172	0.0280984	2.95228e-30	-0.988661	0.0271454	1.98e-290	0.324855	0.0297874	1.08147e-27	0.0968385	19
cg16049864	8	INTS8,TP53INP1	95962084	ILMN_1714108	8	TP53INP1	95938737	rs6987752	8	95966531	T	C	0.50269	-0.32	0.0280245	3.37706e-30	-1.11649	0.0239909	<1E-300	0.286613	0.0258451	1.40838e-28	0.0600786	19
cg18059933	8	INTS8,TP53INP1	95962463	ILMN_1714108	8	TP53INP1	95938737	rs6987752	8	95966531	T	C	0.50269	-0.32	0.0280245	3.37706e-30	-1.01306	0.026675	<1E-300	0.315874	0.0288864	7.83886e-28	0.0379785	19
cg20039814	8	INTS8,TP53INP1	95962383	ILMN_1714108	8	TP53INP1	95938737	rs6987752	8	95966531	T	C	0.50269	-0.32	0.0280245	3.37706e-30	-1.03379	0.0261728	<1E-300	0.30954	0.0282185	5.36205e-28	0.0851638	19
cg23172400	8	INTS8,TP53INP1	95962367	ILMN_1714108	8	TP53INP1	95938737	rs10808671	8	95967372	G	A	0.519642	-0.331485	0.0280577	3.28875e-32	-0.794367	0.0307048	1.41e-147	0.417295	0.0388295	6.13235e-27	0.0924076	19
cg03575602	10	NUDT5,CDC123,CAMK1D,LOC283070	12390599	ILMN_1795561	10	CAMK1D	12867645	rs11257655	10	12307894	C	T	0.79794	-0.77602	0.0344617	2.75e-112	0.395415	0.0389792	3.5145e-24	-1.96255	0.212188	2.2645e-20	0.902434	19
cg10704395	10	NUDT5,CDC123,CAMK1D,LOC283070	12430937	ILMN_1795561	10	CAMK1D	12867645	rs7394200	10	12321633	T	C	0.816468	-0.705463	0.0363453	6.35013e-84	0.344341	0.0401482	9.7591e-18	-2.04873	0.261151	4.32938e-15	0.210622	19
cg14537549	10	NUDT5,CDC123,CAMK1D,LOC283070	12393185	ILMN_1795561	10	CAMK1D	12867645	rs11257655	10	12307894	C	T	0.79794	-0.77602	0.0344617	2.75e-112	0.294295	0.0388744	3.72059e-14	-2.63688	0.367471	7.19131e-13	0.234795	19
cg16894855	10	NUDT5,CDC123,CAMK1D,LOC283070	12430878	ILMN_1795561	10	CAMK1D	12867645	rs11257655	10	12307894	C	T	0.79794	-0.77602	0.0344617	2.75e-112	0.364369	0.0394506	2.55659e-20	-2.12976	0.249234	1.28273e-17	0.145014	19
cg26169081	10	NUDT5,CDC123,CAMK1D,LOC283070	12648338	ILMN_1795561	10	CAMK1D	12867645	rs11257655	10	12307894	C	T	0.79794	-0.77602	0.0344617	2.75e-112	0.324588	0.0395946	2.44867e-16	-2.39078	0.310362	1.32702e-14	0.0313064	19
cg17133487	12	KLHDC5	27954854	ILMN_1727134	12	KLHDC5	27955584	rs11049161	12	27964781	C	T	0.796801	0.343569	0.0342996	1.28722e-23	-0.414031	0.0404715	1.45252e-24	-0.829815	0.115942	8.2365e-13	0.0517299	19
cg05674928	12	OASL,P2RX4	121410996	ILMN_1813846	12	P2RX4	121671573	rs12427353	12	121426901	G	C	0.811607	0.294233	0.036201	4.373e-16	-0.327507	0.0405747	6.93226e-16	-0.898402	0.156864	1.02058e-08	0.185575	19
cg13567169	12	OASL,P2RX4,CAMKK2	121410855	ILMN_1813846	12	P2RX4	121671573	rs67075643	12	121410168	T	C	0.813265	0.297771	0.0367298	5.18558e-16	-0.86471	0.0397179	4.34e-105	-0.344359	0.0453258	3.02088e-14	0.000583044	19
cg11715999	17	ATP5G1,UBE2Z	46970694	ILMN_1712430	17	ATP5G1	46970231	rs11079847	17	47037024	A	T	0.595311	0.214994	0.0280045	1.62701e-14	-0.375107	0.0325316	9.25788e-31	-0.573154	0.0896915	1.6558e-10	0.000742934	19
cg16584676	17	ATP5G1,UBE2Z	46985605	ILMN_1712430	17	ATP5G1	46970231	rs9894239	17	46997959	C	T	0.567243	0.238694	0.0275464	4.50875e-18	0.323134	0.0313743	7.09566e-25	0.738684	0.111405	3.34321e-11	0.0722885	19
cg07967210	17	ATP5G1	47022446	ILMN_1676393	17	ATP5G1	46973137	rs12325727	17	47028472	G	A	0.519633	-0.319212	0.0272499	1.07748e-31	0.494922	0.0316726	4.82839e-55	-0.644974	0.0688123	7.05338e-21	0.218303	19
cg11715999	17	ATP5G1,UBE2Z	46970694	ILMN_1676393	17	ATP5G1	46973137	rs11079847	17	47037024	A	T	0.595311	-0.27187	0.0285208	1.53776e-21	-0.375107	0.0325316	9.25788e-31	0.72478	0.098652	2.02947e-13	0.0133554	19
cg16584676	17	ATP5G1,UBE2Z	46985605	ILMN_1676393	17	ATP5G1	46973137	rs9894239	17	46997959	C	T	0.567243	-0.315307	0.0280543	2.61838e-29	0.323134	0.0313743	7.09566e-25	-0.975778	0.128505	3.11901e-14	0.00294423	19
cg20551517	17	ATP5G1	47046292	ILMN_1676393	17	ATP5G1	46973137	rs3809770	17	47047596	A	G	0.601674	-0.263209	0.0286242	3.73843e-20	0.265808	0.0323954	2.30379e-16	-0.990222	0.161744	9.23173e-10	0.0495839	19
cg27201301	17	ATP5G1,UBE2Z	47039149	ILMN_1676393	17	ATP5G1	46973137	rs12232531	17	47016837	T	G	0.480944	-0.304043	0.0273605	1.09088e-28	0.573719	0.032021	8.69456e-72	-0.529951	0.0561176	3.60219e-21	0.60053	19
p_Expo < 1E-300 means p_mQTL<1e-300.
