# Supplementary material for: Genome-wide association analyses identify 143 risk variants and putative regulatory mechanisms for type 2 diabetes
Source: Nat Commun. 2018 Jul 27;9:2941. doi: 10.1038/s41467-018-04951-w (PMC6063971; doi:10.1038/s41467-018-04951-w)
Supplement: Supplementary file 15 — Supplementary Data 13 [file 41467_2018_4951_MOESM15_ESM.xlsx]

## Sheet: Sheet1
Supplementary Data 13 Replication of the T2D-associated genes identified using the eQTLGen data in five GTEx tissues.
Adipose_Subcutaneous
probeID	ProbeChr	Gene	Probe_bp	topSNP	topSNP_chr	topSNP_bp	A1	A2	Freq	b_GWAS	se_GWAS	p_GWAS	b_eQTL	se_eQTL	p_eQTL	b_SMR	se_SMR	p_SMR	p_HEIDI	nsnp_HEIDI
ENSG00000237624.1	1	OXCT2P1	39981395	rs113879410	1	40073011	C	G	0.296364	0.0438	0.0085	2.494e-07	0.613808	0.0713518	7.79562e-18	0.0713578	0.0161423	9.84463e-06	0.00305679	20
ENSG00000090621.9	1	PABPC4	40034475	rs4660293	1	40028180	G	A	0.230284	0.0593	0.0083	1.172e-12	-0.271537	0.0328282	1.32342e-16	-0.218386	0.0403908	6.41463e-08	0.0275963	20
ENSG00000011523.9	2	CEP68	65298744	rs2540951	2	65276736	G	A	0.394117	-0.0509	0.0081	3.408e-10	-0.298541	0.0282766	4.6704e-26	0.170496	0.0315741	6.66899e-08	0.196966	20
ENSG00000115221.6	2	ITGB6	161042288	rs764729	2	161126732	C	A	0.725415	0.0547	0.0089	8.735e-10	-0.857589	0.0617775	8.15522e-44	-0.0637835	0.0113496	1.91071e-08	0.0272487	20
ENSG00000169047.5	2	IRS1	227630254	rs2972137	2	227106361	A	G	0.646469	0.092	0.0081	6.122e-30	-0.296887	0.0444541	2.41378e-11	-0.309882	0.0538267	8.56056e-09	0.352606	20
ENSG00000272622.1	2	RP11-395N3.2	227670303	rs952227	2	227062080	G	A	0.667332	0.0848	0.0077	3.753e-28	-0.311001	0.0520411	2.28595e-09	-0.272668	0.0519114	1.49994e-07	0.0378726	19
ENSG00000163933.5	3	RFT1	53143488	rs1864367	3	53111704	C	T	0.565213	0.04	0.0079	4.224e-07	-0.467023	0.0404499	7.75881e-31	-0.0856489	0.0184708	3.53512e-06	0.162539	20
ENSG00000109501.9	4	WFS1	6288284	rs10937719	4	6295322	G	C	0.606444	0.0869	0.0076	1.748e-30	0.235254	0.039324	2.1981e-09	0.369388	0.0696859	1.15325e-07	0.838707	20
ENSG00000230069.3	4	LRRC37A15P	103650154	rs223489	4	103680984	G	A	0.356617	-0.0434	0.0076	9.726e-09	-0.533765	0.0640539	7.87829e-17	0.0813092	0.017261	2.47017e-06	0.214768	20
ENSG00000248971.2	4	KRT8P46	103650615	rs223492	4	103675108	C	G	0.360116	-0.0457	0.0083	3.246e-08	-0.535042	0.0688445	7.74122e-15	0.0854139	0.0190114	7.03036e-06	0.544617	20
ENSG00000206344.6	6	HCG27	31168830	rs9264532	6	31234381	T	C	0.68331	0.0449	0.0078	9.659e-09	0.497353	0.0526443	3.47257e-21	0.0902779	0.0183649	8.84314e-07	0.0041497	20
ENSG00000196301.3	6	HLA-DRB9	32434437	rs9271640	6	32592200	C	T	0.80238	0.066	0.01	4.215e-11	0.751845	0.0782604	7.47141e-22	0.0877841	0.0161369	5.32975e-08	0.0185889	17
ENSG00000198502.5	6	HLA-DRB5	32491592	rs9271640	6	32592200	C	T	0.80238	0.066	0.01	4.215e-11	-0.94547	0.0697461	7.31209e-42	-0.0698066	0.0117637	2.95555e-09	0.00370003	20
ENSG00000229391.3	6	HLA-DRB6	32524144	rs9271640	6	32592200	C	T	0.80238	0.066	0.01	4.215e-11	1.00033	0.0765105	4.61091e-39	0.0659782	0.0111982	3.81879e-09	0.0585982	20
ENSG00000196126.6	6	HLA-DRB1	32552085	rs532098	6	32578052	A	G	0.449947	0.0461	0.008	7.573e-09	-0.331557	0.0384817	6.93577e-18	-0.139041	0.0290278	1.66839e-06	0.114187	20
ENSG00000196735.7	6	HLA-DQA1	32603692	rs1063355	6	32627714	G	T	0.569859	0.0709	0.0079	3.715e-19	-0.407807	0.0492308	1.19539e-16	-0.173857	0.0285617	1.1501e-09	0.290143	10
ENSG00000223534.1	6	HLA-DQB1-AS1	32628319	rs1063355	6	32627714	G	T	0.569859	0.0709	0.0079	3.715e-19	-0.524755	0.0586462	3.6261e-19	-0.135111	0.0213225	2.34988e-10	0.032502	16
ENSG00000237541.3	6	HLA-DQA2	32712055	rs1063355	6	32627714	G	T	0.569859	0.0709	0.0079	3.715e-19	0.993305	0.070043	1.19511e-45	0.0713779	0.00941209	3.35999e-14	0.0223435	14
ENSG00000153814.7	7	JAZF1	28045277	rs849335	7	28223990	C	T	0.642558	-0.0843	0.0082	4.665e-25	0.182224	0.031658	8.61233e-09	-0.462617	0.0921112	5.10358e-07	0.514578	17
ENSG00000183779.5	8	ZNF703	37555403	rs7816345	8	36846109	T	C	0.18274	0.0583	0.0093	3.693e-10	-0.33908	0.046076	1.85086e-13	-0.171936	0.0360292	1.82294e-06	0.604141	10
ENSG00000029534.15	8	ANK1	41632509	rs508419	8	41522991	G	A	0.753722	0.0806	0.0093	2.877e-18	0.296509	0.0500199	3.06974e-09	0.27183	0.0555571	9.941e-07	0.00867328	14
ENSG00000196378.7	8	ZNF34	146005614	rs2958484	8	145987233	G	A	0.459553	-0.0401	0.0079	3.565e-07	-0.39933	0.0372075	7.1626e-27	0.100418	0.0218841	4.46168e-06	0.708762	15
ENSG00000161016.11	8	RPL8	146016561	rs4637890	8	146012260	A	G	0.531113	0.0376	0.0079	1.79e-06	-0.315151	0.0202127	8.28156e-55	-0.119308	0.0262092	5.31058e-06	0.527274	13
ENSG00000095485.12	10	CWF19L1	102009746	rs34027394	10	101983816	A	G	0.423192	-0.0461	0.0079	5.165e-09	0.525782	0.0420807	7.99003e-36	-0.0876789	0.0165832	1.24183e-07	0.454114	20
ENSG00000188211.4	11	NCR3LG1	17386080	rs11024271	11	17395540	C	T	0.620267	-0.0598	0.0079	2.707e-14	0.271486	0.0428627	2.39111e-10	-0.220269	0.0453449	1.18795e-06	0.266112	20
ENSG00000260196.1	11	RP1-239B22.5	17403637	rs1002226	11	17405617	T	C	0.619863	-0.0635	0.0079	8.303e-16	0.301129	0.0452107	2.72778e-11	-0.210873	0.041117	2.91885e-07	0.129249	20
ENSG00000157823.12	15	AP3S2	90405702	rs12440156	15	90420673	A	G	0.733973	-0.0553	0.0087	2.584e-10	-0.701757	0.038289	4.95531e-75	0.0788022	0.0131219	1.90843e-09	0.110337	12
ENSG00000170703.11	17	TTLL6	46867086	rs11870567	17	46937322	G	A	0.311689	-0.052	0.0086	1.32e-09	0.297378	0.0454005	5.74972e-11	-0.174862	0.0393575	8.87507e-06	0.0513988	20
Adipose_Visceral_Omentum
probeID	ProbeChr	Gene	Probe_bp	topSNP	topSNP_chr	topSNP_bp	A1	A2	Freq	b_GWAS	se_GWAS	p_GWAS	b_eQTL	se_eQTL	p_eQTL	b_SMR	se_SMR	p_SMR	p_HEIDI	nsnp_HEIDI
ENSG00000237624.1	1	OXCT2P1	39981395	rs3916164	1	40069939	A	G	0.29638	0.0421	0.0085	6.42e-07	0.660693	0.0711937	1.69137e-20	0.063721	0.0145829	1.24498e-05	0.0252881	20
ENSG00000011523.9	2	CEP68	65298744	rs2540951	2	65276736	G	A	0.394117	-0.0509	0.0081	3.408e-10	-0.317838	0.0322328	6.16242e-23	0.160144	0.0302197	1.1622e-07	0.129431	20
ENSG00000115221.6	2	ITGB6	161042288	rs764729	2	161126732	C	A	0.725415	0.0547	0.0089	8.735e-10	-0.856667	0.0730382	9.05008e-32	-0.0638521	0.011729	5.21141e-08	0.271935	20
ENSG00000169047.5	2	IRS1	227630254	rs2673127	2	227134379	T	C	0.495997	0.0625	0.0077	3.971e-16	-0.224938	0.0402389	2.26979e-08	-0.277854	0.0603522	4.14695e-06	0.0676427	18
ENSG00000242142.1	3	SERBP1P3	53098703	rs2336723	3	53106047	C	T	0.565683	0.0395	0.0079	5.878e-07	0.614705	0.058699	1.15967e-25	0.0642585	0.0142414	6.41941e-06	0.0926503	20
ENSG00000163933.5	3	RFT1	53143488	rs1864367	3	53111704	C	T	0.565213	0.04	0.0079	4.224e-07	-0.550391	0.0454039	8.06512e-34	-0.0726756	0.0155552	2.98125e-06	0.566704	20
ENSG00000230069.3	4	LRRC37A15P	103650154	rs223490	4	103679117	T	G	0.377109	-0.0478	0.0081	4.566e-09	-0.619853	0.0758917	3.14597e-16	0.0771151	0.0161216	1.72409e-06	0.722442	20
ENSG00000196301.3	6	HLA-DRB9	32434437	rs9271640	6	32592200	C	T	0.80238	0.066	0.01	4.215e-11	0.519331	0.0875331	2.97507e-09	0.127087	0.0288029	1.02289e-05	0.0632534	11
ENSG00000198502.5	6	HLA-DRB5	32491592	rs9271640	6	32592200	C	T	0.80238	0.066	0.01	4.215e-11	-1.00857	0.0779298	2.60641e-38	-0.0654392	0.0111299	4.11273e-09	0.0101708	20
ENSG00000229391.3	6	HLA-DRB6	32524144	rs9271640	6	32592200	C	T	0.80238	0.066	0.01	4.215e-11	0.906489	0.0841755	4.82023e-27	0.0728084	0.0129385	1.83099e-08	0.0980495	20
ENSG00000196126.6	6	HLA-DRB1	32552085	rs532098	6	32578052	A	G	0.449947	0.0461	0.008	7.573e-09	-0.365256	0.0459481	1.87535e-15	-0.126213	0.0270518	3.0773e-06	0.0451929	10
ENSG00000196735.7	6	HLA-DQA1	32603692	rs1063355	6	32627714	G	T	0.569859	0.0709	0.0079	3.715e-19	-0.547447	0.0580775	4.25431e-21	-0.12951	0.0199253	8.04249e-11	0.00320706	6
ENSG00000223534.1	6	HLA-DQB1-AS1	32628319	rs1063355	6	32627714	G	T	0.569859	0.0709	0.0079	3.715e-19	-0.525979	0.0547563	7.55602e-22	-0.134796	0.020555	5.45943e-11	0.011747	8
ENSG00000179344.12	6	HLA-DQB1	32631702	rs1063355	6	32627714	G	T	0.569859	0.0709	0.0079	3.715e-19	-1.00503	0.056434	6.02433e-71	-0.0705452	0.00880217	1.10566e-15	0.0103125	20
ENSG00000237541.3	6	HLA-DQA2	32712055	rs660895	6	32577380	G	A	0.198008	0.078	0.0088	1e-18	1.10628	0.0890294	1.88836e-35	0.0705066	0.00977093	5.35569e-13	0.0522173	17
ENSG00000153814.7	7	JAZF1	28045277	rs849336	7	28224053	G	A	0.642046	-0.0853	0.0075	9.489e-30	0.222177	0.0390692	1.29477e-08	-0.383928	0.0754817	3.64978e-07	0.0427334	16
ENSG00000161016.11	8	RPL8	146016561	rs3808374	8	146018780	G	C	0.540075	0.04	0.0079	4.03e-07	-0.293237	0.0230287	3.84937e-37	-0.136408	0.0289924	2.53895e-06	0.653662	14
ENSG00000175164.9	9	ABO	136140784	rs505922	9	136149229	C	T	0.336678	0.0423	0.0076	2.546e-08	0.696589	0.0541775	7.80186e-38	0.0607245	0.0118887	3.25994e-07	0.169882	20
ENSG00000095485.12	10	CWF19L1	102009746	rs34027394	10	101983816	A	G	0.423192	-0.0461	0.0079	5.165e-09	0.656127	0.0517352	7.40186e-37	-0.0702608	0.0132537	1.15043e-07	0.446831	20
ENSG00000157823.12	15	AP3S2	90405702	rs12440156	15	90420673	A	G	0.733973	-0.0553	0.0087	2.584e-10	-0.678789	0.0420704	1.45728e-58	0.0814686	0.0137757	3.34015e-09	0.0563025	12
Liver
probeID	ProbeChr	Gene	Probe_bp	topSNP	topSNP_chr	topSNP_bp	A1	A2	Freq	b_GWAS	se_GWAS	p_GWAS	b_eQTL	se_eQTL	p_eQTL	b_SMR	se_SMR	p_SMR	p_HEIDI	nsnp_HEIDI
ENSG00000198502.5	6	HLA-DRB5	32491592	rs9271640	6	32592200	C	T	0.80238	0.066	0.01	4.215e-11	-1.16633	0.114609	2.52258e-24	-0.0565878	0.0102192	3.06995e-08	0.00551439	19
ENSG00000223534.1	6	HLA-DQB1-AS1	32628319	rs1063355	6	32627714	G	T	0.569859	0.0709	0.0079	3.715e-19	-0.672112	0.0961301	2.71595e-12	-0.105488	0.0191258	3.47761e-08	0.00565859	5
ENSG00000179344.12	6	HLA-DQB1	32631702	rs1063355	6	32627714	G	T	0.569859	0.0709	0.0079	3.715e-19	-0.851112	0.0836837	2.6829e-24	-0.0833028	0.012379	1.70425e-11	0.00103226	8
ENSG00000237541.3	6	HLA-DQA2	32712055	rs660895	6	32577380	G	A	0.198008	0.078	0.0088	1e-18	1.00248	0.11746	1.40616e-17	0.077807	0.0126558	7.85087e-10	0.55391	5
ENSG00000232629.4	6	HLA-DQB2	32727593	rs1063355	6	32627714	G	T	0.569859	0.0709	0.0079	3.715e-19	0.834172	0.0989255	3.38873e-17	0.0849945	0.0138307	7.97878e-10	0.0820825	3
ENSG00000095485.12	10	CWF19L1	102009746	rs35614792	10	101934235	T	C	0.414972	-0.0448	0.0079	1.572e-08	0.726168	0.0835908	3.71547e-18	-0.0616937	0.0129918	2.04769e-06	0.809775	20
ENSG00000157823.12	15	AP3S2	90405702	rs4932144	15	90372102	C	T	0.734807	-0.0545	0.0088	5.208e-10	-0.810769	0.0787347	7.23351e-25	0.0672201	0.0126657	1.11282e-07	0.32185	8
Pancreas
probeID	ProbeChr	Gene	Probe_bp	topSNP	topSNP_chr	topSNP_bp	A1	A2	Freq	b_GWAS	se_GWAS	p_GWAS	b_eQTL	se_eQTL	p_eQTL	b_SMR	se_SMR	p_SMR	p_HEIDI	nsnp_HEIDI
ENSG00000228060.1	1	RP11-69E11.8	40037513	rs61779313	1	39944249	C	T	0.238372	0.0635	0.0091	3.376e-12	-0.637431	0.0987843	1.09832e-10	-0.0996186	0.0210272	2.1625e-06	0.821205	20
ENSG00000134250.13	1	NOTCH2	120533208	rs6668119	1	120439109	C	G	0.0999736	0.0691	0.0117	3.556e-09	-0.485568	0.0698662	3.65365e-12	-0.142308	0.0316206	6.78011e-06	0.79438	5
ENSG00000011523.9	2	CEP68	65298744	rs2723064	2	65279805	C	T	0.394183	-0.0527	0.0081	8.359e-11	-0.433586	0.0619897	2.66231e-12	0.121545	0.025514	1.89939e-06	0.818097	20
ENSG00000242142.1	3	SERBP1P3	53098703	rs1864367	3	53111704	C	T	0.565213	0.04	0.0079	4.224e-07	0.865913	0.0784805	2.63469e-28	0.046194	0.0100381	4.1872e-06	0.184005	20
ENSG00000109332.15	4	UBE2D3	103752796	rs4596243	4	103885568	G	T	0.488405	-0.0417	0.0078	1.047e-07	-0.290537	0.0373477	7.29595e-15	0.143527	0.0325754	1.05295e-05	0.253469	20
ENSG00000164039.10	4	BDH2	104010816	rs2069274	4	104020781	G	C	0.385295	-0.039	0.008	1.055e-06	0.763845	0.0697338	6.37666e-28	-0.0510575	0.0114637	8.43545e-06	0.00685922	20
ENSG00000198502.5	6	HLA-DRB5	32491592	rs9271640	6	32592200	C	T	0.80238	0.066	0.01	4.215e-11	-0.923134	0.0891881	4.16644e-25	-0.0714956	0.0128476	2.6229e-08	0.0106424	20
ENSG00000229391.3	6	HLA-DRB6	32524144	rs9271640	6	32592200	C	T	0.80238	0.066	0.01	4.215e-11	0.885509	0.083754	3.98712e-26	0.0745334	0.0133127	2.15988e-08	0.145938	17
ENSG00000196735.7	6	HLA-DQA1	32603692	rs1063355	6	32627714	G	T	0.569859	0.0709	0.0079	3.715e-19	-0.620379	0.06696	1.95222e-20	-0.114285	0.017729	1.1467e-10	0.00418102	6
ENSG00000237541.3	6	HLA-DQA2	32712055	rs1063355	6	32627714	G	T	0.569859	0.0709	0.0079	3.715e-19	0.762703	0.0808552	3.987e-21	0.0929589	0.0142969	7.9241e-11	0.281235	10
ENSG00000232629.4	6	HLA-DQB2	32727593	rs1063355	6	32627714	G	T	0.569859	0.0709	0.0079	3.715e-19	0.965087	0.0698171	1.84998e-43	0.0734649	0.00975975	5.17877e-14	0.016064	19
ENSG00000153814.7	7	JAZF1	28045277	rs10245867	7	28142186	T	G	0.34612	0.0698	0.0077	1.033e-19	-0.447271	0.0724696	6.75001e-10	-0.156058	0.0305896	3.36712e-07	0.0783876	15
ENSG00000095485.12	10	CWF19L1	102009746	rs34762508	10	102024258	T	C	0.420188	-0.046	0.0079	5.791e-09	0.691046	0.0578048	6.12626e-33	-0.0665658	0.0127159	1.65111e-07	0.564858	20
ENSG00000157823.12	15	AP3S2	90405702	rs2165069	15	90407119	T	C	0.735855	-0.0558	0.0088	2.222e-10	-0.704673	0.055161	2.26593e-37	0.0791857	0.0139418	1.34908e-08	0.0455334	12
Whole_Blood
probeID	ProbeChr	Gene	Probe_bp	topSNP	topSNP_chr	topSNP_bp	A1	A2	Freq	b_GWAS	se_GWAS	p_GWAS	b_eQTL	se_eQTL	p_eQTL	b_SMR	se_SMR	p_SMR	p_HEIDI	nsnp_HEIDI
ENSG00000011523.9	2	CEP68	65298744	rs2080385	2	65292762	T	G	0.258327	-0.0486	0.0093	1.586e-07	-0.381382	0.0448267	1.77082e-17	0.127431	0.0286176	8.47191e-06	0.143509	20
ENSG00000073803.9	3	MAP3K13	185103807	rs4687211	3	185028556	A	T	0.836645	-0.0511	0.0106	1.321e-06	0.638869	0.0542911	5.7414e-32	-0.0799851	0.0179301	8.16037e-06	0.94511	20
ENSG00000213760.6	6	ATP6V1G2	31513432	rs2239528	6	31510105	G	A	0.747376	0.0649	0.009	7.161e-13	0.344916	0.0618292	2.42558e-08	0.188162	0.0426444	1.0226e-05	0.0548959	15
ENSG00000196301.3	6	HLA-DRB9	32434437	rs9271640	6	32592200	C	T	0.80238	0.066	0.01	4.215e-11	0.506485	0.0667103	3.14263e-14	0.13031	0.0261611	6.3241e-07	0.151283	19
ENSG00000198502.5	6	HLA-DRB5	32491592	rs9271640	6	32592200	C	T	0.80238	0.066	0.01	4.215e-11	-0.683618	0.0529361	3.75184e-38	-0.0965451	0.0164277	4.17866e-09	0.00612233	20
ENSG00000229391.3	6	HLA-DRB6	32524144	rs9271640	6	32592200	C	T	0.80238	0.066	0.01	4.215e-11	0.794143	0.0678417	1.18996e-31	0.0831085	0.0144558	8.96941e-09	0.0983086	20
ENSG00000196735.7	6	HLA-DQA1	32603692	rs1063355	6	32627714	G	T	0.569859	0.0709	0.0079	3.715e-19	-0.368561	0.0290918	8.79409e-37	-0.19237	0.0262681	2.41908e-13	0.0495988	20
ENSG00000223534.1	6	HLA-DQB1-AS1	32628319	rs1063355	6	32627714	G	T	0.569859	0.0709	0.0079	3.715e-19	-0.39127	0.0417325	6.87434e-21	-0.181205	0.02795	8.98085e-11	0.0530197	13
ENSG00000237541.3	6	HLA-DQA2	32712055	rs1063355	6	32627714	G	T	0.569859	0.0709	0.0079	3.715e-19	0.950351	0.0620006	4.96303e-53	0.074604	0.00963277	9.57243e-15	0.0194219	20
ENSG00000118520.9	6	ARG1	131899878	rs2781668	6	131897278	T	C	0.148351	0.056	0.0105	9.889e-08	-0.452912	0.0330084	7.58975e-43	-0.123644	0.024873	6.66029e-07	0.708439	20
ENSG00000161016.11	8	RPL8	146016561	rs4637890	8	146012260	A	G	0.531113	0.0376	0.0079	1.79e-06	-0.207911	0.0157163	5.97034e-40	-0.180847	0.0403814	7.5182e-06	0.688642	15
ENSG00000183049.8	10	CAMK1D	12634513	rs11257657	10	12309139	G	C	0.287071	0.0554	0.0086	1.148e-10	0.268501	0.0331992	6.08629e-16	0.206331	0.0409483	4.68441e-07	0.0380938	20
ENSG00000236493.1	10	EIF2S2P3	94429001	rs2185756	10	94430497	C	A	0.407685	-0.0977	0.008	4.822e-34	0.350234	0.0546481	1.46582e-10	-0.278956	0.0491559	1.38746e-08	0.340588	20
ENSG00000095485.12	10	CWF19L1	102009746	rs34762508	10	102024258	T	C	0.420188	-0.046	0.0079	5.791e-09	0.212604	0.0256604	1.17828e-16	-0.216365	0.0454169	1.89824e-06	0.162673	20
ENSG00000135124.10	12	P2RX4	121659784	rs2071271	12	121670064	T	C	0.273603	0.0437	0.0086	3.606e-07	0.321435	0.0341565	4.92998e-21	0.135953	0.0304062	7.77748e-06	0.942591	20
ENSG00000157823.12	15	AP3S2	90405702	rs7111	15	90373873	C	T	0.731778	-0.0549	0.0087	2.262e-10	-0.293255	0.0271461	3.33709e-27	0.187209	0.0343576	5.07009e-08	0.155403	7
ENSG00000159202.13	17	UBE2Z	46996074	rs962272	17	46978283	G	A	0.523694	0.0546	0.0079	3.822e-12	-0.330772	0.0358754	2.97025e-20	-0.165068	0.0298488	3.19942e-08	0.161479	20
