# Supplementary material for: Genome-wide association analyses identify 143 risk variants and putative regulatory mechanisms for type 2 diabetes
Source: Nat Commun. 2018 Jul 27;9:2941. doi: 10.1038/s41467-018-04951-w (PMC6063971; doi:10.1038/s41467-018-04951-w)
Supplement: Supplementary file 16 — Supplementary Data 14 [file 41467_2018_4951_MOESM16_ESM.xlsx]

## Sheet: Sheet1
Supplementary Data 14 Effects of the lead SNPs at the three putative T2D drug target gene loci on insulin-related and lipids traits.
CHR	BP	Gene	Lead SNP	A1	A2	T2D			Insulin Secretion [1]			Insulin Sensitivity [2]			HDL cholesterol [3]			LDL cholesterol [3]			TC (total cholesterol) [3]			TG (triglyceride) [3]
						beta	freq	P-val	beta	freq	P-val	beta	freq	P-val	beta	freq	P-val	beta	freq	P-val	beta	freq	P-val	beta	freq	P-val
6	31528326	LTA	rs3130285	T	C	-0.0901	0.14388	4.176e-15	-0.019	0.225	0.523	0.018	0.225	0.328	0.008	0.108	0.454	-0.024	0.108	0.00188	-0.033	0.108	8.97e-06	-0.027	0.108	3.66e-06
6	131898208	ARG1	rs2246012	C	T	0.0527	0.1648	2.427e-08	-0.035	0.146	0.204	-0.011	0.146	0.417	-0.015	0.177	0.00108	-0.009	0.177	0.0794	-0.013	0.177	0.00835	0.009	0.177	0.0776
12	121670064	P2RX4	rs12427353	C	G	-0.0706	0.1905	2.71e-14	0.063	0.175	0.0129	0.013	0.175	0.354	-0.013	0.203	0.00535	-0.006	0.203	0.237	-0.006	0.203	0.206	0.003	0.203	0.855
Significant signals after correcting for multiple testing (i.e. 0.05 / 3*6, where 6 is the number of traits) are highlighted in Bold. The lead SNPs might be different between our T2D meta-analysis and these six traits due to different imputation panel. Since these six traits are all based on HapMap2 panel, we matched the SNPs in HM2 first and then re-selected the lead SNP.
[1] Prokopenko, I. et al. A central role for GRB10 in regulation of islet function in man. PLoS Genet 10, e1004235 (2014).
[2] Walford, G.A. et al. Genome-Wide Association Study of the Modified Stumvoll Insulin Sensitivity Index Identifies BCL2 and FAM19A2 as Novel Insulin Sensitivity Loci. Diabetes 65, 3200-11 (2016).
[3] Global Lipids Genetics, C. et al. Discovery and refinement of loci associated with lipid levels. Nat Genet 45, 1274-83 (2013).
