# Supplementary material for: Genome-wide association analyses identify 143 risk variants and putative regulatory mechanisms for type 2 diabetes
Source: Nat Commun. 2018 Jul 27;9:2941. doi: 10.1038/s41467-018-04951-w (PMC6063971; doi:10.1038/s41467-018-04951-w)
Supplement: Supplementary file 17 — Supplementary Data 15 [file 41467_2018_4951_MOESM17_ESM.xlsx]

## Sheet: Sheet1
Supplementary Data 15 T2D association statistics of the known T1D susceptibility loci.
Gene	SNP	CHR	Bulid 36 position (bp)	Alleles		T2D association
				T1D risk	Other	OR	OR_CI	P
16q23.1	rs7202877	16	73804746	G	T	0.9	(0.88-0.92)	7.42e-17
GLIS3	rs10758593	9	4282083	A	G	1.05	(1.04-1.07)	7.35e-13
6q22.32	rs9388489	6	126740412	G	A	1.05	(1.03-1.06)	1.21e-08
PTPN22	rs2476601	1	114179091	A	G	1.06	(1.03-1.08)	1.83e-06
14q24.1	rs1465788	14	68333352	C	T	0.97	(0.95-0.99)	0.000318
RASGRP1	rs17574546	15	36689768	C	A	1.03	(1.01-1.05)	0.000786
SH2B3	rs3184504	12	110368991	T	C	1.02	(1.01-1.04)	0.00101
LMO7	rs539514	13	75224283	T	A	1.02	(1.01-1.04)	0.00581
19q13.32	rs425105	19	51900321	T	C	0.97	(0.95-1.00)	0.0163
IL27	rs4788084	16	28447349	C	T	1.02	(1.00-1.03)	0.0245
STAT4	rs7574865	2	191672878	T	G	1.02	(1.00-1.04)	0.0259
4p15.2	rs10517086	4	25694609	A	G	1.02	(1.00-1.03)	0.044
AFF3	rs9653442	2	100191799	C	T	1.01	(1.00-1.03)	0.0673
14q32.2	rs4900384	14	97568704	G	A	0.99	(0.97-1.00)	0.119
IL2	rs4505848	4	123351942	G	A	1.01	(1.00-1.03)	0.12
SKAP2	rs7804356	7	26858190	T	C	0.99	(0.97-1.00)	0.131
DLK1	rs941576	14	100375798	A	G	0.99	(0.97-1.00)	0.132
PTPN2	rs478582	18	12825976	T	C	0.99	(0.97-1.00)	0.168
IFIH1	rs1990760	2	162832297	T	C	1.01	(1.00-1.03)	0.171
12q13.2	rs1701704	12	54698754	G	T	0.99	(0.97-1.01)	0.182
17q21.2	rs7221109	17	36023812	C	T	1.01	(0.99-1.03)	0.234
GPR183	rs9585056	13	98879767	C	T	0.99	(0.97-1.01)	0.25
22q12.2	rs5753037	22	28911722	T	C	1.01	(0.99-1.02)	0.28
20p13	rs2281808	20	1558551	C	T	1.01	(0.99-1.02)	0.283
12p13.31	rs4763879	12	9801431	A	G	1.01	(0.99-1.02)	0.295
ORMDL3	rs2290400	17	35319766	C	T	1.01	(0.99-1.02)	0.309
CYP27B1	rs10877012	12	56448352	\	\	0.99	(0.98-1.01)	0.366
BACH2	rs3757247	6	91014184	T	C	1.01	(0.99-1.02)	0.384
15q25.1	rs3825932	15	77022501	C	T	0.99	(0.98-1.01)	0.422
16p13.13	rs2903692	16	11146284	G	A	1.01	(0.99-1.02)	0.442
10q23.31	rs10509540	10	90013013	T	C	1.01	(0.99-1.02)	0.456
IL2RA	rs12251307	10	6163501	C	T	0.99	(0.97-1.01)	0.457
UBASH3A	rs9976767	21	42709459	G	A	1	(0.98-1.01)	0.527
TAGAP	rs1738074	6	159385965	C	T	1	(0.99-1.02)	0.57
TNFAIP3	rs10499194	6	138044330	C	T	1	(0.99-1.02)	0.581
CCRS	rs11711054	3	46320615	G	A	1	(0.98-1.01)	0.59
CD226	rs763361	18	65682622	T	C	1	(0.99-1.02)	0.607
IL2RB	rs229541	22	35921264	A	G	1	(0.99-1.02)	0.632
IL10	rs3024505	1	205006527	G	A	1	(0.98-1.02)	0.865
EFR3B	rs478222	2	25155259	A	T	1	(0.98-1.01)	0.893
CTLA4	rs3087243	2	204447164	G	A	1	(0.99-1.01)	0.924
RGS1	rs2816316	1	190803436	A	C	1	(0.98-1.02)	0.945
PRKCQ	rs11258747	10	6512897	T	G	1	(0.98-1.02)	0.986
7p12.1	rs4948088	7	50994688	\	\	\	\	\
INS	rs3741208	11	2126350	A	G	\	\	\
HLA	rs9268645	6	32516505	G	C	\	\	\
6q27	rs924043	6	170220950	C	T	\	\	\
TYK2	rs2304256	19	10336652	\	\	\	\	\
\ in the risk allele, and OR column refers tp SNPs that were not imputed in the discovery cohort in Bradfield et al. 2011. PLoS Genetics.
